# Supplementary material for: Dimethyl 6H,12H-5,11-methano­dibenzo[b,f][1,5]diazo­cine-2,8-diacetate
Source: Acta Crystallogr Sect E Struct Rep Online. 2008 Jan 23;64(Pt 2):o500. doi: 10.1107/S1600536808001918 (PMC2960187; doi:10.1107/S1600536808001918)
Supplement: Supplementary file 1 [file e-64-0o500-sup1.cif]

##############################################################################
###                                                                        ###
###        Electronic paper (Acta Crystallographica Section E)             ###
###                                                                        ###
##############################################################################
#                                                                            #
# This CIF contains the data in a paper accepted for publication in Acta     #
# Crystallographica Section E. It conforms to the requirements of Notes      #
# for Authors for Section E, and has been peer reviewed under the auspices   #
# of the IUCr Commission on Journals.                                        #
#                                                                            #
# Full details of the Crystallographic Information File format               #
# are given in the paper "The Crystallographic Information File (CIF):       #
# a New Standard Archive File for Crystallography" by S. R. Hall, F. H.      #
# Allen and I. D. Brown [Acta Cryst. (1991), A47, 655-685].                  #
#                                                                            #
# The current version of the core CIF dictionary is obtainable from          #
# ftp://ftp.iucr.org/pub/cif_core.dic. The current version number is 2.1.    #
#                                                                            #
# Software is freely available for graphical display of the structure(s) in  #
# this CIF.  For information consult the CIF home page http://www.iucr.org/  #
# cif/home.html                                                              #
#                                                                            #
##############################################################################
                                             
data_global
_audit_creation_method     'from SHELXL97 CIF and IUCr SHELXL97-template'
_journal_date_recd_electronic     2008-01-18
_journal_date_accepted     2008-01-18
_journal_name_full     'Acta Crystallographica, Section E'
_journal_year     2008
_journal_volume     64
_journal_issue      2
_journal_page_first     o500
_journal_page_last     o500
_journal_paper_category     QO
_journal_coeditor_code     HK2419
_publ_contact_author_name     'Dr Andrew C. Try'
_publ_contact_author_address
;
Department of Chemistry and Biomolecular Sciences,
Building F7B,
Macquarie University,
NSW 2109,
Australia
;
_publ_contact_author_email     andrew.try@mq.edu.au
_publ_contact_author_fax     '612 9850 8313'
_publ_contact_author_phone     '612 9850 8291'
_publ_section_title
;\
Dimethyl
5,6,11,12-tetrahydro-5,11-methanodibenzo[<i>b</i>,<i>f</i>][1,5]diazocine-2,\
8-diacetate
;
loop_
    _publ_author_name
    _publ_author_address
    'Faroughi, Masoud'
;
Department of Chemistry and Biomolecular Sciences,
Building F7B,
Macquarie University,
NSW 2109, Australia
;
    'Jensen, Paul'
;
Crystal Structure Analysis Facility,
School of Chemistry, F11,
University of Sydney,
NSW 2006,
Australia
;
    'Try, Andrew C.'
;
Department of Chemistry and Biomolecular Sciences,
Building F7B,
Macquarie University,
NSW 2109,
Australia
;
data_I
_audit_creation_method     SHELXL-97
_chemical_name_systematic
;
Dimethyl 5,6,11,12-tetrahydro-5,11-
methanodibenzo[<i>b</i>,<i>f</i>][1,5]diazocine-2,8-diacetate
;
_chemical_name_common     ?
_chemical_formula_moiety     'C21 H22 N2 O4'
_chemical_formula_sum     'C21 H22 N2 O4'
_chemical_formula_iupac     'C21 H22 N2 O4'
_chemical_formula_weight     366.41
_chemical_melting_point     395
_symmetry_cell_setting     monoclinic
_symmetry_space_group_name_H-M     'P 21/n'
_symmetry_space_group_name_Hall     '-P 2yn'
loop_
    _symmetry_equiv_pos_as_xyz
    'x, y, z'
    '-x+1/2, y+1/2, -z+1/2'
    '-x, -y, -z'
    'x-1/2, -y-1/2, z-1/2'
_cell_length_a     11.5590(10)
_cell_length_b     10.9570(10)
_cell_length_c     28.976(3)
_cell_angle_alpha     90.00
_cell_angle_beta     100.0800(10)
_cell_angle_gamma     90.00
_cell_volume     3613.2(6)
_cell_formula_units_Z     8
_cell_measurement_reflns_used     7374
_cell_measurement_theta_min     2.3439
_cell_measurement_theta_max     28.2673
_cell_measurement_temperature     150(2)
_exptl_crystal_description     prism
_exptl_crystal_colour     colorless
_exptl_crystal_size_max     0.50
_exptl_crystal_size_mid     0.39
_exptl_crystal_size_min     0.36
_exptl_crystal_density_diffrn     1.347
_exptl_crystal_density_meas     ?
_exptl_crystal_density_method     'not measured'
_exptl_crystal_F_000     1552
_exptl_absorpt_coefficient_mu     0.094
_exptl_absorpt_correction_type     'multi-scan'
_exptl_absorpt_process_details     '(SADABS; Sheldrick, 1996)'
_exptl_absorpt_correction_T_min     0.919
_exptl_absorpt_correction_T_max     0.967
_diffrn_ambient_temperature     150(2)
_diffrn_radiation_type     MoK\a
_diffrn_radiation_wavelength     0.71073
_diffrn_radiation_source     'fine-focus sealed tube'
_diffrn_radiation_monochromator     graphite
_diffrn_measurement_device_type     'Bruker SMART 1000 CCD area-detector'
_diffrn_measurement_method     \w
_diffrn_detector_area_resol_mean     ?
_diffrn_reflns_number     35113
_diffrn_reflns_av_R_equivalents     0.0363
_diffrn_reflns_av_sigmaI/netI     0.0357
_diffrn_reflns_theta_min     1.81
_diffrn_reflns_theta_max     28.37
_diffrn_reflns_theta_full     27.50
_diffrn_measured_fraction_theta_max     0.959
_diffrn_measured_fraction_theta_full     0.994
_diffrn_reflns_limit_h_min     -15
_diffrn_reflns_limit_h_max     15
_diffrn_reflns_limit_k_min     -14
_diffrn_reflns_limit_k_max     14
_diffrn_reflns_limit_l_min     -37
_diffrn_reflns_limit_l_max     37
_diffrn_standards_number     148
_diffrn_standards_interval_count     ?
_diffrn_standards_interval_time     ?
_diffrn_standards_decay_%     0.12
_refine_special_details
;
 Refinement of F^2^ against ALL reflections.  The weighted R-factor wR and
 goodness of fit S are based on F^2^, conventional R-factors R are based
 on F, with F set to zero for negative F^2^. The threshold expression of
 F^2^ > 2sigma(F^2^) is used only for calculating R-factors(gt) etc. and is
 not relevant to the choice of reflections for refinement.  R-factors based
 on F^2^ are statistically about twice as large as those based on F, and R-
 factors based on ALL data will be even larger.
;
_reflns_number_total     8689
_reflns_number_gt     5732
_reflns_threshold_expression     I>2\s(I)
_refine_ls_structure_factor_coef     Fsqd
_refine_ls_matrix_type     full
_refine_ls_R_factor_all     0.0847
_refine_ls_R_factor_gt     0.0473
_refine_ls_wR_factor_gt     0.1140
_refine_ls_wR_factor_ref     0.1383
_refine_ls_goodness_of_fit_ref     1.008
_refine_ls_restrained_S_all     1.008
_refine_ls_number_reflns     8689
_refine_ls_number_parameters     491
_refine_ls_number_restraints     0
_refine_ls_hydrogen_treatment     constr
_refine_ls_weighting_scheme     calc
_refine_ls_weighting_details
         'calc w=1/[\s^2^(Fo^2^)+(0.0601P)^2^+1.5095P] where P=(Fo^2^+2Fc^2^)/3'
_atom_sites_solution_hydrogens     geom
_atom_sites_solution_primary     direct
_atom_sites_solution_secondary     difmap
_refine_ls_shift/su_max     0.000
_refine_ls_shift/su_mean     0.000
_refine_diff_density_max     0.444
_refine_diff_density_min     -0.221
_refine_ls_extinction_method     none
_refine_ls_extinction_coef     ?
loop_
    _atom_type_symbol
    _atom_type_description
    _atom_type_scat_dispersion_real
    _atom_type_scat_dispersion_imag
    _atom_type_scat_source
    'C' 'C' 0.0033 0.0016
                         'International Tables Vol C Tables 4.2.6.8 and 6.1.1.4'
    'H' 'H' 0.0000 0.0000
                         'International Tables Vol C Tables 4.2.6.8 and 6.1.1.4'
    'N' 'N' 0.0061 0.0033
                         'International Tables Vol C Tables 4.2.6.8 and 6.1.1.4'
    'O' 'O' 0.0106 0.0060
                         'International Tables Vol C Tables 4.2.6.8 and 6.1.1.4'
_computing_data_collection     'SMART (Bruker, 1998)'
_computing_cell_refinement     'SAINT (Bruker, 2003)'
_computing_data_reduction     'SAINT (Bruker, 2003)'
_computing_structure_solution     'SHELXS97 (Sheldrick, 2008)'
_computing_structure_refinement     'SHELXL97 (Sheldrick, 2008)'
_computing_molecular_graphics
;
X-SEED (Barbour, 2001) and SHELXTL (Sheldrick, 2008)
;
_computing_publication_material     'modiCIFer (Guzei, 2005)'
loop_
    _atom_site_type_symbol
    _atom_site_label
    _atom_site_fract_x
    _atom_site_fract_y
    _atom_site_fract_z
    _atom_site_U_iso_or_equiv
    _atom_site_adp_type
    _atom_site_calc_flag
    _atom_site_refinement_flags
    _atom_site_occupancy
    _atom_site_disorder_assembly
    _atom_site_disorder_group
    O O1 0.13353(12) -0.55544(13) 0.41076(5) 0.0504(4) Uani d . 1 . .
    O O2 0.01037(12) -0.45369(13) 0.35657(5) 0.0438(3) Uani d . 1 . .
    O O3 0.19132(12) 0.35292(11) 0.23292(4) 0.0380(3) Uani d . 1 . .
    O O4 0.27173(13) 0.23178(11) 0.18499(4) 0.0392(3) Uani d . 1 . .
    O O5 0.69961(12) 0.11996(11) 0.23969(4) 0.0373(3) Uani d . 1 . .
    O O6 0.76216(12) 0.23781(11) 0.18596(4) 0.0357(3) Uani d . 1 . .
    O O7 0.45898(15) 1.00557(18) 0.40087(7) 0.0765(6) Uani d . 1 . .
    O O8 0.61390(12) 0.93383(14) 0.37529(5) 0.0484(4) Uani d . 1 . .
    N N1 -0.04445(12) 0.14840(13) 0.40096(5) 0.0265(3) Uani d . 1 . .
    N N2 0.13389(12) 0.09436(13) 0.45479(5) 0.0254(3) Uani d . 1 . .
    N N3 0.62531(13) 0.36677(14) 0.45458(5) 0.0310(3) Uani d . 1 . .
    N N4 0.44164(12) 0.35297(14) 0.39983(5) 0.0302(3) Uani d . 1 . .
    C C1 0.10001(14) -0.03141(15) 0.44837(5) 0.0235(3) Uani d . 1 . .
    C C2 0.18112(15) -0.12287(16) 0.46428(5) 0.0273(4) Uani d . 1 . .
    H H2 0.2589 -0.1010 0.4782 0.033 Uiso calc R 1 . .
    C C3 0.15049(15) -0.24462(16) 0.46012(6) 0.0295(4) Uani d . 1 . .
    H H3 0.2070 -0.3054 0.4715 0.035 Uiso calc R 1 . .
    C C4 0.03710(15) -0.27907(15) 0.43931(5) 0.0275(4) Uani d . 1 . .
    C C5 0.00082(16) -0.41203(16) 0.43529(6) 0.0338(4) Uani d . 1 . .
    H H5A 0.0222 -0.4511 0.4664 0.041 Uiso calc R 1 . .
    H H5B -0.0857 -0.4167 0.4260 0.041 Uiso calc R 1 . .
    C C6 0.05666(15) -0.48195(15) 0.40050(6) 0.0303(4) Uani d . 1 . .
    C C7 0.05890(19) -0.51676(19) 0.32034(7) 0.0463(5) Uani d . 1 . .
    H H7A 0.1425 -0.4968 0.3232 0.069 Uiso calc R 1 . .
    H H7B 0.0172 -0.4911 0.2895 0.069 Uiso calc R 1 . .
    H H7C 0.0498 -0.6050 0.3238 0.069 Uiso calc R 1 . .
    C C8 -0.04269(15) -0.18824(15) 0.42258(6) 0.0269(4) Uani d . 1 . .
    H H8 -0.1198 -0.2108 0.4079 0.032 Uiso calc R 1 . .
    C C9 -0.01339(14) -0.06501(15) 0.42656(5) 0.0244(3) Uani d . 1 . .
    C C10 -0.10157(14) 0.03062(16) 0.40602(6) 0.0295(4) Uani d . 1 . .
    H H10A -0.1428 0.0030 0.3749 0.035 Uiso calc R 1 . .
    H H10B -0.1608 0.0408 0.4266 0.035 Uiso calc R 1 . .
    C C11 0.03016(14) 0.17429(15) 0.44624(5) 0.0270(4) Uani d . 1 . .
    H H11A -0.0161 0.1628 0.4716 0.032 Uiso calc R 1 . .
    H H11B 0.0561 0.2605 0.4469 0.032 Uiso calc R 1 . .
    C C12 0.21233(14) 0.13466(16) 0.42262(5) 0.0266(4) Uani d . 1 . .
    H H12A 0.2771 0.0751 0.4234 0.032 Uiso calc R 1 . .
    H H12B 0.2473 0.2146 0.4331 0.032 Uiso calc R 1 . .
    C C13 0.14591(14) 0.14595(14) 0.37304(5) 0.0238(3) Uani d . 1 . .
    C C14 0.20687(15) 0.14763(15) 0.33536(6) 0.0271(4) Uani d . 1 . .
    H H14 0.2903 0.1503 0.3415 0.033 Uiso calc R 1 . .
    C C15 0.14880(16) 0.14550(15) 0.28933(6) 0.0291(4) Uani d . 1 . .
    C C16 0.21643(19) 0.13771(16) 0.24954(6) 0.0378(4) Uani d . 1 . .
    H H16A 0.2977 0.1114 0.2623 0.045 Uiso calc R 1 . .
    H H16B 0.1803 0.0737 0.2275 0.045 Uiso calc R 1 . .
    C C17 0.22199(15) 0.25389(15) 0.22257(6) 0.0276(4) Uani d . 1 . .
    C C18 0.2918(2) 0.33655(17) 0.15714(6) 0.0427(5) Uani d . 1 . .
    H H18A 0.2164 0.3742 0.1439 0.064 Uiso calc R 1 . .
    H H18B 0.3319 0.3106 0.1316 0.064 Uiso calc R 1 . .
    H H18C 0.3409 0.3959 0.1770 0.064 Uiso calc R 1 . .
    C C19 0.02681(17) 0.14257(15) 0.28116(6) 0.0328(4) Uani d . 1 . .
    H H19 -0.0144 0.1401 0.2498 0.039 Uiso calc R 1 . .
    C C20 -0.03572(15) 0.14312(15) 0.31745(6) 0.0289(4) Uani d . 1 . .
    H H20 -0.1192 0.1415 0.3110 0.035 Uiso calc R 1 . .
    C C21 0.02329(14) 0.14598(14) 0.36379(5) 0.0242(3) Uani d . 1 . .
    C C22 0.50833(15) 0.34330(15) 0.36265(6) 0.0270(4) Uani d . 1 . .
    C C23 0.44928(17) 0.35394(16) 0.31657(6) 0.0333(4) Uani d . 1 . .
    H H23 0.3664 0.3645 0.3104 0.040 Uiso calc R 1 . .
    C C24 0.51062(19) 0.34919(16) 0.27986(6) 0.0387(5) Uani d . 1 . .
    H H24 0.4693 0.3571 0.2486 0.046 Uiso calc R 1 . .
    C C25 0.63154(19) 0.33299(16) 0.28764(6) 0.0363(4) Uani d . 1 . .
    C C26 0.6987(2) 0.33876(17) 0.24756(7) 0.0483(6) Uani d . 1 . .
    H H26A 0.6562 0.3938 0.2233 0.058 Uiso calc R 1 . .
    H H26B 0.7765 0.3758 0.2592 0.058 Uiso calc R 1 . .
    C C27 0.71734(15) 0.21890(15) 0.22503(6) 0.0284(4) Uani d . 1 . .
    C C28 0.79035(17) 0.13024(17) 0.16143(6) 0.0359(4) Uani d . 1 . .
    H H28A 0.8519 0.0839 0.1816 0.054 Uiso calc R 1 . .
    H H28B 0.8182 0.1545 0.1327 0.054 Uiso calc R 1 . .
    H H28C 0.7200 0.0793 0.1533 0.054 Uiso calc R 1 . .
    C C29 0.68939(17) 0.31939(16) 0.33344(6) 0.0346(4) Uani d . 1 . .
    H H29 0.7719 0.3059 0.3392 0.042 Uiso calc R 1 . .
    C C30 0.62957(16) 0.32496(15) 0.37123(6) 0.0292(4) Uani d . 1 . .
    C C31 0.69570(16) 0.31802(18) 0.42110(6) 0.0347(4) Uani d . 1 . .
    H H31A 0.7164 0.2320 0.4291 0.042 Uiso calc R 1 . .
    H H31B 0.7697 0.3651 0.4237 0.042 Uiso calc R 1 . .
    C C32 0.50945(16) 0.30973(17) 0.44408(6) 0.0327(4) Uani d . 1 . .
    H H32A 0.5190 0.2201 0.4425 0.039 Uiso calc R 1 . .
    H H32B 0.4657 0.3278 0.4698 0.039 Uiso calc R 1 . .
    C C33 0.40789(15) 0.47987(17) 0.40761(6) 0.0321(4) Uani d . 1 . .
    H H33A 0.3466 0.4803 0.4276 0.039 Uiso calc R 1 . .
    H H33B 0.3741 0.5174 0.3771 0.039 Uiso calc R 1 . .
    C C34 0.51138(14) 0.55484(16) 0.43082(5) 0.0259(3) Uani d . 1 . .
    C C35 0.50775(16) 0.68228(16) 0.43139(6) 0.0310(4) Uani d . 1 . .
    H H35 0.4371 0.7227 0.4180 0.037 Uiso calc R 1 . .
    C C36 0.60485(17) 0.75178(16) 0.45100(6) 0.0331(4) Uani d . 1 . .
    C C37 0.59910(19) 0.88985(18) 0.45326(7) 0.0423(5) Uani d . 1 . .
    H H37A 0.5508 0.9130 0.4769 0.051 Uiso calc R 1 . .
    H H37B 0.6794 0.9217 0.4640 0.051 Uiso calc R 1 . .
    C C38 0.54884(16) 0.95020(16) 0.40758(7) 0.0339(4) Uani d . 1 . .
    C C39 0.57179(19) 0.9885(2) 0.32980(7) 0.0463(5) Uani d . 1 . .
    H H39A 0.4990 0.9480 0.3151 0.069 Uiso calc R 1 . .
    H H39B 0.6314 0.9789 0.3098 0.069 Uiso calc R 1 . .
    H H39C 0.5566 1.0755 0.3338 0.069 Uiso calc R 1 . .
    C C40 0.70736(16) 0.69204(18) 0.47061(6) 0.0347(4) Uani d . 1 . .
    H H40 0.7750 0.7381 0.4835 0.042 Uiso calc R 1 . .
    C C41 0.71187(15) 0.56696(17) 0.47161(6) 0.0317(4) Uani d . 1 . .
    H H41 0.7822 0.5274 0.4859 0.038 Uiso calc R 1 . .
    C C42 0.61535(14) 0.49713(16) 0.45202(5) 0.0265(4) Uani d . 1 . .
loop_
    _atom_site_aniso_label
    _atom_site_aniso_U_11
    _atom_site_aniso_U_22
    _atom_site_aniso_U_33
    _atom_site_aniso_U_12
    _atom_site_aniso_U_13
    _atom_site_aniso_U_23
    O1 0.0385(8) 0.0433(8) 0.0660(10) 0.0107(7) 0.0002(7) -0.0019(7)
    O2 0.0525(8) 0.0448(8) 0.0361(7) 0.0137(7) 0.0128(6) 0.0003(6)
    O3 0.0568(8) 0.0253(7) 0.0353(7) 0.0063(6) 0.0175(6) 0.0015(5)
    O4 0.0702(9) 0.0274(7) 0.0252(6) 0.0035(6) 0.0228(6) 0.0034(5)
    O5 0.0562(8) 0.0262(7) 0.0315(7) -0.0006(6) 0.0134(6) 0.0014(5)
    O6 0.0555(8) 0.0303(7) 0.0248(6) 0.0020(6) 0.0164(6) -0.0003(5)
    O7 0.0632(11) 0.0919(14) 0.0805(13) 0.0386(10) 0.0294(10) 0.0105(10)
    O8 0.0411(8) 0.0682(10) 0.0379(8) 0.0125(7) 0.0123(6) 0.0044(7)
    N1 0.0246(7) 0.0294(8) 0.0263(7) 0.0031(6) 0.0070(6) -0.0007(6)
    N2 0.0263(7) 0.0296(7) 0.0208(7) -0.0020(6) 0.0052(5) -0.0040(6)
    N3 0.0322(8) 0.0376(8) 0.0231(7) 0.0030(6) 0.0042(6) 0.0037(6)
    N4 0.0303(8) 0.0352(8) 0.0256(7) -0.0058(6) 0.0068(6) -0.0003(6)
    C1 0.0266(8) 0.0306(9) 0.0143(7) -0.0008(7) 0.0064(6) -0.0020(6)
    C2 0.0259(8) 0.0364(10) 0.0196(8) 0.0013(7) 0.0038(6) -0.0010(7)
    C3 0.0338(9) 0.0348(10) 0.0208(8) 0.0069(7) 0.0077(7) 0.0030(7)
    C4 0.0338(9) 0.0309(9) 0.0202(8) -0.0008(7) 0.0106(7) 0.0009(7)
    C5 0.0374(10) 0.0328(10) 0.0327(10) -0.0009(8) 0.0103(8) 0.0065(8)
    C6 0.0269(9) 0.0229(8) 0.0408(10) -0.0041(7) 0.0052(7) 0.0024(7)
    C7 0.0577(13) 0.0399(11) 0.0460(12) -0.0026(10) 0.0218(10) -0.0110(9)
    C8 0.0253(8) 0.0343(9) 0.0222(8) -0.0036(7) 0.0073(6) -0.0002(7)
    C9 0.0240(8) 0.0315(9) 0.0190(8) 0.0003(7) 0.0074(6) 0.0007(6)
    C10 0.0236(8) 0.0335(9) 0.0322(9) 0.0004(7) 0.0071(7) 0.0010(7)
    C11 0.0311(9) 0.0292(9) 0.0222(8) 0.0024(7) 0.0089(7) -0.0040(7)
    C12 0.0234(8) 0.0325(9) 0.0241(8) -0.0027(7) 0.0053(6) -0.0036(7)
    C13 0.0290(8) 0.0199(8) 0.0230(8) -0.0013(6) 0.0061(6) -0.0026(6)
    C14 0.0320(9) 0.0228(8) 0.0284(9) -0.0001(7) 0.0103(7) -0.0014(7)
    C15 0.0468(11) 0.0186(8) 0.0246(8) 0.0023(7) 0.0143(7) 0.0008(6)
    C16 0.0654(13) 0.0253(9) 0.0279(9) 0.0061(9) 0.0221(9) 0.0025(7)
    C17 0.0374(9) 0.0254(9) 0.0201(8) 0.0000(7) 0.0048(7) -0.0002(6)
    C18 0.0682(14) 0.0347(10) 0.0287(10) -0.0001(9) 0.0181(9) 0.0093(8)
    C19 0.0506(11) 0.0250(9) 0.0210(8) 0.0037(8) 0.0014(8) -0.0005(7)
    C20 0.0314(9) 0.0272(9) 0.0266(9) 0.0030(7) 0.0008(7) -0.0001(7)
    C21 0.0281(9) 0.0212(8) 0.0238(8) 0.0010(6) 0.0055(6) -0.0008(6)
    C22 0.0358(9) 0.0226(8) 0.0230(8) -0.0041(7) 0.0066(7) -0.0005(6)
    C23 0.0416(10) 0.0288(9) 0.0279(9) -0.0054(8) 0.0016(8) -0.0009(7)
    C24 0.0649(14) 0.0283(9) 0.0218(9) -0.0065(9) 0.0042(9) -0.0004(7)
    C25 0.0625(13) 0.0212(9) 0.0299(9) -0.0019(8) 0.0210(9) -0.0011(7)
    C26 0.0887(17) 0.0268(10) 0.0377(11) -0.0040(10) 0.0344(11) -0.0031(8)
    C27 0.0359(9) 0.0290(9) 0.0193(8) 0.0002(7) 0.0022(7) 0.0003(7)
    C28 0.0433(11) 0.0372(10) 0.0274(9) 0.0059(8) 0.0071(8) -0.0058(8)
    C29 0.0457(11) 0.0251(9) 0.0363(10) 0.0038(8) 0.0160(8) -0.0013(7)
    C30 0.0373(10) 0.0237(8) 0.0276(9) 0.0025(7) 0.0085(7) 0.0009(7)
    C31 0.0361(10) 0.0388(10) 0.0298(9) 0.0101(8) 0.0073(8) 0.0021(8)
    C32 0.0405(10) 0.0338(10) 0.0253(9) -0.0031(8) 0.0099(7) 0.0047(7)
    C33 0.0231(8) 0.0404(10) 0.0330(9) -0.0012(7) 0.0055(7) -0.0034(8)
    C34 0.0253(8) 0.0346(9) 0.0196(8) 0.0003(7) 0.0086(6) -0.0007(7)
    C35 0.0328(9) 0.0374(10) 0.0243(9) 0.0045(8) 0.0087(7) -0.0004(7)
    C36 0.0448(11) 0.0359(10) 0.0220(8) -0.0089(8) 0.0150(8) -0.0067(7)
    C37 0.0552(13) 0.0394(11) 0.0344(10) -0.0064(9) 0.0141(9) -0.0103(8)
    C38 0.0306(9) 0.0269(9) 0.0467(11) -0.0036(7) 0.0136(8) -0.0095(8)
    C39 0.0546(13) 0.0454(12) 0.0392(11) 0.0006(10) 0.0091(10) 0.0066(9)
    C40 0.0333(10) 0.0501(12) 0.0217(8) -0.0113(8) 0.0075(7) -0.0067(8)
    C41 0.0269(9) 0.0479(11) 0.0206(8) -0.0020(8) 0.0050(7) -0.0015(7)
    C42 0.0261(8) 0.0372(10) 0.0175(8) -0.0018(7) 0.0078(6) 0.0005(7)
_geom_special_details
;
 All esds (except the esd in the dihedral angle between two l.s. planes)
 are estimated using the full covariance matrix.  The cell esds are taken
 into account individually in the estimation of esds in distances, angles
 and torsion angles; correlations between esds in cell parameters are only
 used when they are defined by crystal symmetry.  An approximate (isotropic)
 treatment of cell esds is used for estimating esds involving l.s. planes.
;
loop_
    _geom_bond_atom_site_label_1
    _geom_bond_atom_site_label_2
    _geom_bond_site_symmetry_2
    _geom_bond_distance
    _geom_bond_publ_flag
    O1 C6 . 1.197(2) ?
    O2 C6 . 1.328(2) ?
    O2 C7 . 1.449(2) ?
    O3 C17 . 1.196(2) ?
    O4 C17 . 1.340(2) ?
    O4 C18 . 1.445(2) ?
    O5 C27 . 1.195(2) ?
    O6 C27 . 1.341(2) ?
    O6 C28 . 1.443(2) ?
    O7 C38 . 1.189(2) ?
    O8 C38 . 1.311(2) ?
    O8 C39 . 1.452(2) ?
    N1 C21 . 1.438(2) ?
    N1 C11 . 1.466(2) ?
    N1 C10 . 1.469(2) ?
    N2 C1 . 1.436(2) ?
    N2 C11 . 1.470(2) ?
    N2 C12 . 1.477(2) ?
    N3 C42 . 1.434(2) ?
    N3 C32 . 1.461(2) ?
    N3 C31 . 1.471(2) ?
    N4 C22 . 1.434(2) ?
    N4 C32 . 1.460(2) ?
    N4 C33 . 1.472(2) ?
    C1 C2 . 1.394(2) ?
    C1 C9 . 1.401(2) ?
    C2 C3 . 1.380(2) ?
    C2 H2 . 0.9500 ?
    C3 C4 . 1.395(2) ?
    C3 H3 . 0.9500 ?
    C4 C8 . 1.385(2) ?
    C4 C5 . 1.515(2) ?
    C5 C6 . 1.499(2) ?
    C5 H5A . 0.9900 ?
    C5 H5B . 0.9900 ?
    C7 H7A . 0.9800 ?
    C7 H7B . 0.9800 ?
    C7 H7C . 0.9800 ?
    C8 C9 . 1.392(2) ?
    C8 H8 . 0.9500 ?
    C9 C10 . 1.509(2) ?
    C10 H10A . 0.9900 ?
    C10 H10B . 0.9900 ?
    C11 H11A . 0.9900 ?
    C11 H11B . 0.9900 ?
    C12 C13 . 1.511(2) ?
    C12 H12A . 0.9900 ?
    C12 H12B . 0.9900 ?
    C13 C21 . 1.396(2) ?
    C13 C14 . 1.399(2) ?
    C14 C15 . 1.384(2) ?
    C14 H14 . 0.9500 ?
    C15 C19 . 1.389(3) ?
    C15 C16 . 1.504(2) ?
    C16 C17 . 1.501(2) ?
    C16 H16A . 0.9900 ?
    C16 H16B . 0.9900 ?
    C18 H18A . 0.9800 ?
    C18 H18B . 0.9800 ?
    C18 H18C . 0.9800 ?
    C19 C20 . 1.377(2) ?
    C19 H19 . 0.9500 ?
    C20 C21 . 1.396(2) ?
    C20 H20 . 0.9500 ?
    C22 C23 . 1.394(2) ?
    C22 C30 . 1.394(2) ?
    C23 C24 . 1.379(3) ?
    C23 H23 . 0.9500 ?
    C24 C25 . 1.388(3) ?
    C24 H24 . 0.9500 ?
    C25 C29 . 1.385(3) ?
    C25 C26 . 1.507(2) ?
    C26 C27 . 1.499(2) ?
    C26 H26A . 0.9900 ?
    C26 H26B . 0.9900 ?
    C28 H28A . 0.9800 ?
    C28 H28B . 0.9800 ?
    C28 H28C . 0.9800 ?
    C29 C30 . 1.395(2) ?
    C29 H29 . 0.9500 ?
    C30 C31 . 1.514(2) ?
    C31 H31A . 0.9900 ?
    C31 H31B . 0.9900 ?
    C32 H32A . 0.9900 ?
    C32 H32B . 0.9900 ?
    C33 C34 . 1.509(2) ?
    C33 H33A . 0.9900 ?
    C33 H33B . 0.9900 ?
    C34 C35 . 1.397(2) ?
    C34 C42 . 1.401(2) ?
    C35 C36 . 1.392(2) ?
    C35 H35 . 0.9500 ?
    C36 C40 . 1.386(3) ?
    C36 C37 . 1.516(3) ?
    C37 C38 . 1.502(3) ?
    C37 H37A . 0.9900 ?
    C37 H37B . 0.9900 ?
    C39 H39A . 0.9800 ?
    C39 H39B . 0.9800 ?
    C39 H39C . 0.9800 ?
    C40 C41 . 1.372(3) ?
    C40 H40 . 0.9500 ?
    C41 C42 . 1.389(2) ?
    C41 H41 . 0.9500 ?
loop_
    _geom_angle_atom_site_label_1
    _geom_angle_atom_site_label_2
    _geom_angle_atom_site_label_3
    _geom_angle_site_symmetry_1
    _geom_angle_site_symmetry_3
    _geom_angle
    _geom_angle_publ_flag
    C6 O2 C7 . . 116.17(15) ?
    C17 O4 C18 . . 116.37(14) ?
    C27 O6 C28 . . 116.34(14) ?
    C38 O8 C39 . . 116.64(16) ?
    C21 N1 C11 . . 111.19(13) ?
    C21 N1 C10 . . 111.82(13) ?
    C11 N1 C10 . . 106.56(13) ?
    C1 N2 C11 . . 110.73(13) ?
    C1 N2 C12 . . 112.88(12) ?
    C11 N2 C12 . . 106.74(13) ?
    C42 N3 C32 . . 110.67(14) ?
    C42 N3 C31 . . 112.10(14) ?
    C32 N3 C31 . . 107.46(14) ?
    C22 N4 C32 . . 111.06(14) ?
    C22 N4 C33 . . 112.11(13) ?
    C32 N4 C33 . . 106.73(14) ?
    C2 C1 C9 . . 118.82(15) ?
    C2 C1 N2 . . 119.64(14) ?
    C9 C1 N2 . . 121.54(14) ?
    C3 C2 C1 . . 121.23(16) ?
    C3 C2 H2 . . 119.4 ?
    C1 C2 H2 . . 119.4 ?
    C2 C3 C4 . . 120.42(16) ?
    C2 C3 H3 . . 119.8 ?
    C4 C3 H3 . . 119.8 ?
    C8 C4 C3 . . 118.31(16) ?
    C8 C4 C5 . . 120.37(15) ?
    C3 C4 C5 . . 121.32(16) ?
    C6 C5 C4 . . 113.41(14) ?
    C6 C5 H5A . . 108.9 ?
    C4 C5 H5A . . 108.9 ?
    C6 C5 H5B . . 108.9 ?
    C4 C5 H5B . . 108.9 ?
    H5A C5 H5B . . 107.7 ?
    O1 C6 O2 . . 123.48(17) ?
    O1 C6 C5 . . 124.39(17) ?
    O2 C6 C5 . . 112.12(15) ?
    O2 C7 H7A . . 109.5 ?
    O2 C7 H7B . . 109.5 ?
    H7A C7 H7B . . 109.5 ?
    O2 C7 H7C . . 109.5 ?
    H7A C7 H7C . . 109.5 ?
    H7B C7 H7C . . 109.5 ?
    C4 C8 C9 . . 122.04(16) ?
    C4 C8 H8 . . 119.0 ?
    C9 C8 H8 . . 119.0 ?
    C8 C9 C1 . . 119.15(15) ?
    C8 C9 C10 . . 120.20(15) ?
    C1 C9 C10 . . 120.62(15) ?
    N1 C10 C9 . . 111.41(13) ?
    N1 C10 H10A . . 109.3 ?
    C9 C10 H10A . . 109.3 ?
    N1 C10 H10B . . 109.3 ?
    C9 C10 H10B . . 109.3 ?
    H10A C10 H10B . . 108.0 ?
    N1 C11 N2 . . 111.73(12) ?
    N1 C11 H11A . . 109.3 ?
    N2 C11 H11A . . 109.3 ?
    N1 C11 H11B . . 109.3 ?
    N2 C11 H11B . . 109.3 ?
    H11A C11 H11B . . 107.9 ?
    N2 C12 C13 . . 111.02(13) ?
    N2 C12 H12A . . 109.4 ?
    C13 C12 H12A . . 109.4 ?
    N2 C12 H12B . . 109.4 ?
    C13 C12 H12B . . 109.4 ?
    H12A C12 H12B . . 108.0 ?
    C21 C13 C14 . . 118.89(15) ?
    C21 C13 C12 . . 120.84(14) ?
    C14 C13 C12 . . 120.10(14) ?
    C15 C14 C13 . . 121.73(16) ?
    C15 C14 H14 . . 119.1 ?
    C13 C14 H14 . . 119.1 ?
    C14 C15 C19 . . 118.13(15) ?
    C14 C15 C16 . . 120.66(17) ?
    C19 C15 C16 . . 121.08(16) ?
    C17 C16 C15 . . 115.23(14) ?
    C17 C16 H16A . . 108.5 ?
    C15 C16 H16A . . 108.5 ?
    C17 C16 H16B . . 108.5 ?
    C15 C16 H16B . . 108.5 ?
    H16A C16 H16B . . 107.5 ?
    O3 C17 O4 . . 123.79(15) ?
    O3 C17 C16 . . 126.69(16) ?
    O4 C17 C16 . . 109.48(14) ?
    O4 C18 H18A . . 109.5 ?
    O4 C18 H18B . . 109.5 ?
    H18A C18 H18B . . 109.5 ?
    O4 C18 H18C . . 109.5 ?
    H18A C18 H18C . . 109.5 ?
    H18B C18 H18C . . 109.5 ?
    C20 C19 C15 . . 121.52(16) ?
    C20 C19 H19 . . 119.2 ?
    C15 C19 H19 . . 119.2 ?
    C19 C20 C21 . . 120.10(16) ?
    C19 C20 H20 . . 120.0 ?
    C21 C20 H20 . . 120.0 ?
    C13 C21 C20 . . 119.59(15) ?
    C13 C21 N1 . . 121.58(14) ?
    C20 C21 N1 . . 118.83(14) ?
    C23 C22 C30 . . 119.43(16) ?
    C23 C22 N4 . . 118.41(16) ?
    C30 C22 N4 . . 122.15(15) ?
    C24 C23 C22 . . 120.27(18) ?
    C24 C23 H23 . . 119.9 ?
    C22 C23 H23 . . 119.9 ?
    C23 C24 C25 . . 121.25(17) ?
    C23 C24 H24 . . 119.4 ?
    C25 C24 H24 . . 119.4 ?
    C29 C25 C24 . . 118.23(16) ?
    C29 C25 C26 . . 121.02(19) ?
    C24 C25 C26 . . 120.63(18) ?
    C27 C26 C25 . . 115.57(15) ?
    C27 C26 H26A . . 108.4 ?
    C25 C26 H26A . . 108.4 ?
    C27 C26 H26B . . 108.4 ?
    C25 C26 H26B . . 108.4 ?
    H26A C26 H26B . . 107.4 ?
    O5 C27 O6 . . 123.78(16) ?
    O5 C27 C26 . . 126.39(16) ?
    O6 C27 C26 . . 109.79(14) ?
    O6 C28 H28A . . 109.5 ?
    O6 C28 H28B . . 109.5 ?
    H28A C28 H28B . . 109.5 ?
    O6 C28 H28C . . 109.5 ?
    H28A C28 H28C . . 109.5 ?
    H28B C28 H28C . . 109.5 ?
    C25 C29 C30 . . 121.65(18) ?
    C25 C29 H29 . . 119.2 ?
    C30 C29 H29 . . 119.2 ?
    C22 C30 C29 . . 119.14(16) ?
    C22 C30 C31 . . 120.10(15) ?
    C29 C30 C31 . . 120.69(16) ?
    N3 C31 C30 . . 111.47(14) ?
    N3 C31 H31A . . 109.3 ?
    C30 C31 H31A . . 109.3 ?
    N3 C31 H31B . . 109.3 ?
    C30 C31 H31B . . 109.3 ?
    H31A C31 H31B . . 108.0 ?
    N4 C32 N3 . . 112.08(13) ?
    N4 C32 H32A . . 109.2 ?
    N3 C32 H32A . . 109.2 ?
    N4 C32 H32B . . 109.2 ?
    N3 C32 H32B . . 109.2 ?
    H32A C32 H32B . . 107.9 ?
    N4 C33 C34 . . 111.82(14) ?
    N4 C33 H33A . . 109.3 ?
    C34 C33 H33A . . 109.3 ?
    N4 C33 H33B . . 109.3 ?
    C34 C33 H33B . . 109.3 ?
    H33A C33 H33B . . 107.9 ?
    C35 C34 C42 . . 118.10(16) ?
    C35 C34 C33 . . 121.76(15) ?
    C42 C34 C33 . . 120.14(15) ?
    C36 C35 C34 . . 121.85(17) ?
    C36 C35 H35 . . 119.1 ?
    C34 C35 H35 . . 119.1 ?
    C40 C36 C35 . . 118.64(17) ?
    C40 C36 C37 . . 119.64(17) ?
    C35 C36 C37 . . 121.66(18) ?
    C38 C37 C36 . . 114.47(15) ?
    C38 C37 H37A . . 108.6 ?
    C36 C37 H37A . . 108.6 ?
    C38 C37 H37B . . 108.6 ?
    C36 C37 H37B . . 108.6 ?
    H37A C37 H37B . . 107.6 ?
    O7 C38 O8 . . 123.1(2) ?
    O7 C38 C37 . . 124.11(18) ?
    O8 C38 C37 . . 112.75(16) ?
    O8 C39 H39A . . 109.5 ?
    O8 C39 H39B . . 109.5 ?
    H39A C39 H39B . . 109.5 ?
    O8 C39 H39C . . 109.5 ?
    H39A C39 H39C . . 109.5 ?
    H39B C39 H39C . . 109.5 ?
    C41 C40 C36 . . 120.49(17) ?
    C41 C40 H40 . . 119.8 ?
    C36 C40 H40 . . 119.8 ?
    C40 C41 C42 . . 121.11(17) ?
    C40 C41 H41 . . 119.4 ?
    C42 C41 H41 . . 119.4 ?
    C41 C42 C34 . . 119.77(16) ?
    C41 C42 N3 . . 118.42(15) ?
    C34 C42 N3 . . 121.82(15) ?
loop_
    _geom_torsion_atom_site_label_1
    _geom_torsion_atom_site_label_2
    _geom_torsion_atom_site_label_3
    _geom_torsion_atom_site_label_4
    _geom_torsion_site_symmetry_1
    _geom_torsion_site_symmetry_2
    _geom_torsion_site_symmetry_3
    _geom_torsion_site_symmetry_4
    _geom_torsion
    _geom_torsion_publ_flag
    C11 N2 C1 C2 . . . . -166.37(14) ?
    C12 N2 C1 C2 . . . . 74.03(18) ?
    C11 N2 C1 C9 . . . . 13.35(19) ?
    C12 N2 C1 C9 . . . . -106.24(16) ?
    C9 C1 C2 C3 . . . . -1.9(2) ?
    N2 C1 C2 C3 . . . . 177.80(14) ?
    C1 C2 C3 C4 . . . . 0.7(2) ?
    C2 C3 C4 C8 . . . . 0.8(2) ?
    C2 C3 C4 C5 . . . . -178.71(15) ?
    C8 C4 C5 C6 . . . . 109.90(18) ?
    C3 C4 C5 C6 . . . . -70.6(2) ?
    C7 O2 C6 O1 . . . . -0.5(3) ?
    C7 O2 C6 C5 . . . . 179.95(15) ?
    C4 C5 C6 O1 . . . . 106.9(2) ?
    C4 C5 C6 O2 . . . . -73.57(19) ?
    C3 C4 C8 C9 . . . . -0.9(2) ?
    C5 C4 C8 C9 . . . . 178.58(15) ?
    C4 C8 C9 C1 . . . . -0.4(2) ?
    C4 C8 C9 C10 . . . . 177.43(15) ?
    C2 C1 C9 C8 . . . . 1.8(2) ?
    N2 C1 C9 C8 . . . . -177.96(14) ?
    C2 C1 C9 C10 . . . . -176.02(14) ?
    N2 C1 C9 C10 . . . . 4.2(2) ?
    C21 N1 C10 C9 . . . . 71.68(17) ?
    C11 N1 C10 C9 . . . . -50.01(17) ?
    C8 C9 C10 N1 . . . . -162.57(14) ?
    C1 C9 C10 N1 . . . . 15.2(2) ?
    C21 N1 C11 N2 . . . . -50.30(18) ?
    C10 N1 C11 N2 . . . . 71.78(16) ?
    C1 N2 C11 N1 . . . . -51.81(17) ?
    C12 N2 C11 N1 . . . . 71.41(16) ?
    C1 N2 C12 C13 . . . . 72.00(17) ?
    C11 N2 C12 C13 . . . . -49.88(16) ?
    N2 C12 C13 C21 . . . . 14.0(2) ?
    N2 C12 C13 C14 . . . . -161.30(14) ?
    C21 C13 C14 C15 . . . . -2.0(2) ?
    C12 C13 C14 C15 . . . . 173.41(15) ?
    C13 C14 C15 C19 . . . . 0.5(2) ?
    C13 C14 C15 C16 . . . . -175.30(15) ?
    C14 C15 C16 C17 . . . . -105.8(2) ?
    C19 C15 C16 C17 . . . . 78.5(2) ?
    C18 O4 C17 O3 . . . . 2.3(3) ?
    C18 O4 C17 C16 . . . . -175.43(16) ?
    C15 C16 C17 O3 . . . . 9.8(3) ?
    C15 C16 C17 O4 . . . . -172.60(16) ?
    C14 C15 C19 C20 . . . . 0.7(2) ?
    C16 C15 C19 C20 . . . . 176.50(15) ?
    C15 C19 C20 C21 . . . . -0.4(3) ?
    C14 C13 C21 C20 . . . . 2.4(2) ?
    C12 C13 C21 C20 . . . . -173.05(15) ?
    C14 C13 C21 N1 . . . . -177.90(14) ?
    C12 C13 C21 N1 . . . . 6.7(2) ?
    C19 C20 C21 C13 . . . . -1.2(2) ?
    C19 C20 C21 N1 . . . . 179.04(15) ?
    C11 N1 C21 C13 . . . . 10.9(2) ?
    C10 N1 C21 C13 . . . . -108.06(17) ?
    C11 N1 C21 C20 . . . . -169.33(14) ?
    C10 N1 C21 C20 . . . . 71.69(18) ?
    C32 N4 C22 C23 . . . . 165.62(15) ?
    C33 N4 C22 C23 . . . . -75.07(19) ?
    C32 N4 C22 C30 . . . . -15.0(2) ?
    C33 N4 C22 C30 . . . . 104.28(18) ?
    C30 C22 C23 C24 . . . . -1.5(3) ?
    N4 C22 C23 C24 . . . . 177.88(15) ?
    C22 C23 C24 C25 . . . . 0.4(3) ?
    C23 C24 C25 C29 . . . . 1.2(3) ?
    C23 C24 C25 C26 . . . . -174.72(16) ?
    C29 C25 C26 C27 . . . . 91.4(2) ?
    C24 C25 C26 C27 . . . . -92.9(2) ?
    C28 O6 C27 O5 . . . . -0.5(3) ?
    C28 O6 C27 C26 . . . . 177.14(16) ?
    C25 C26 C27 O5 . . . . -11.5(3) ?
    C25 C26 C27 O6 . . . . 170.94(17) ?
    C24 C25 C29 C30 . . . . -1.8(3) ?
    C26 C25 C29 C30 . . . . 174.11(16) ?
    C23 C22 C30 C29 . . . . 0.9(2) ?
    N4 C22 C30 C29 . . . . -178.45(15) ?
    C23 C22 C30 C31 . . . . 177.67(16) ?
    N4 C22 C30 C31 . . . . -1.7(2) ?
    C25 C29 C30 C22 . . . . 0.7(3) ?
    C25 C29 C30 C31 . . . . -176.02(16) ?
    C42 N3 C31 C30 . . . . -72.47(19) ?
    C32 N3 C31 C30 . . . . 49.33(19) ?
    C22 C30 C31 N3 . . . . -16.3(2) ?
    C29 C30 C31 N3 . . . . 160.41(16) ?
    C22 N4 C32 N3 . . . . 51.30(19) ?
    C33 N4 C32 N3 . . . . -71.18(17) ?
    C42 N3 C32 N4 . . . . 52.55(18) ?
    C31 N3 C32 N4 . . . . -70.14(18) ?
    C22 N4 C33 C34 . . . . -72.87(18) ?
    C32 N4 C33 C34 . . . . 48.95(17) ?
    N4 C33 C34 C35 . . . . 164.18(15) ?
    N4 C33 C34 C42 . . . . -14.9(2) ?
    C42 C34 C35 C36 . . . . 2.0(2) ?
    C33 C34 C35 C36 . . . . -177.16(15) ?
    C34 C35 C36 C40 . . . . -0.3(2) ?
    C34 C35 C36 C37 . . . . -177.57(16) ?
    C40 C36 C37 C38 . . . . 132.60(18) ?
    C35 C36 C37 C38 . . . . -50.2(2) ?
    C39 O8 C38 O7 . . . . 0.7(3) ?
    C39 O8 C38 C37 . . . . 179.70(16) ?
    C36 C37 C38 O7 . . . . 114.6(2) ?
    C36 C37 C38 O8 . . . . -64.4(2) ?
    C35 C36 C40 C41 . . . . -1.5(2) ?
    C37 C36 C40 C41 . . . . 175.78(16) ?
    C36 C40 C41 C42 . . . . 1.7(3) ?
    C40 C41 C42 C34 . . . . 0.0(2) ?
    C40 C41 C42 N3 . . . . -179.44(15) ?
    C35 C34 C42 C41 . . . . -1.8(2) ?
    C33 C34 C42 C41 . . . . 177.34(15) ?
    C35 C34 C42 N3 . . . . 177.64(14) ?
    C33 C34 C42 N3 . . . . -3.2(2) ?
    C32 N3 C42 C41 . . . . 164.77(14) ?
    C31 N3 C42 C41 . . . . -75.28(18) ?
    C32 N3 C42 C34 . . . . -14.7(2) ?
    C31 N3 C42 C34 . . . . 105.26(17) ?
