# Supplementary material for: Dimethyl 6H,12H-5,11-methano­dibenzo[b,f][1,5]diazo­cine-2,8-diacetate
Source: Acta Crystallogr Sect E Struct Rep Online. 2008 Jan 23;64(Pt 2):o500. doi: 10.1107/S1600536808001918 (PMC2960187; doi:10.1107/S1600536808001918)
Supplement: Supplementary file 2 [file e-64-0o500-Isup2.hkl]

# 
# h,k,l, Fc-squared, Fo-squared, sigma(Fo-squared) and status flag 
# 
data_I
_shelx_title ' act07pj6 in P2(1)/n' 
_shelx_refln_list_code          4 
_shelx_F_calc_maximum      400.28 
_exptl_crystal_F_000      1552.00 
_reflns_d_resolution_high  0.7479 
 
loop_ 
 _symmetry_equiv_pos_as_xyz 
 'x, y, z' 
 '-x+1/2, y+1/2, -z+1/2' 
 '-x, -y, -z' 
 'x-1/2, -y-1/2, z-1/2' 
 
_cell_length_a    11.5590 
_cell_length_b    10.9570 
_cell_length_c    28.9760 
_cell_angle_alpha  90.000 
_cell_angle_beta  100.080 
_cell_angle_gamma  90.000 
 
_shelx_F_squared_multiplier     1.000 
 
loop_ 
 _refln_index_h 
 _refln_index_k 
 _refln_index_l 
 _refln_F_squared_calc 
 _refln_F_squared_meas 
 _refln_F_squared_sigma 
 _refln_observed_status 
   2   0   0     8885.38     9478.88    121.29 o 
   4   0   0    17213.32    17420.26    221.88 o 
   6   0   0     2752.12     3351.51     51.52 o 
   8   0   0      620.84      739.10     19.64 o 
  10   0   0      987.96     1055.28     36.04 o 
  12   0   0     2224.13     2216.65     61.95 o 
  14   0   0       80.82      104.74     21.26 o 
   1   1   0    14003.53    14544.95    113.07 o 
   2   1   0     2435.57     2770.67     37.31 o 
   3   1   0     5244.31     5357.96     50.69 o 
   4   1   0     8557.61     9575.59     94.33 o 
   5   1   0     1263.09     1350.07     17.23 o 
   6   1   0       56.50       75.39      4.45 o 
   7   1   0      512.55      578.33     11.36 o 
   8   1   0      122.78      131.87      7.73 o 
   9   1   0     1113.27     1117.01     21.59 o 
  10   1   0      416.07      333.43     15.74 o 
  11   1   0       13.18       15.02     12.41 o 
  12   1   0       11.46      -12.46     12.46 o 
  13   1   0       27.65       30.96     11.46 o 
  14   1   0        6.44       17.15     13.25 o 
  15   1   0       10.61        4.94     17.35 o 
   0   2   0     2483.56     2606.43     36.23 o 
   1   2   0     2266.44     2466.45     24.39 o 
   2   2   0    31976.08    33574.66    243.15 o 
   3   2   0     2882.95     3057.20     36.28 o 
   4   2   0    11930.04    12138.27    145.44 o 
   5   2   0     1523.66     1631.64     22.91 o 
   6   2   0      409.64      457.59     15.18 o 
   7   2   0      304.09      268.49      9.59 o 
   8   2   0       63.14       66.44      6.39 o 
   9   2   0     2031.49     1944.51     31.02 o 
  10   2   0      109.76       95.82      8.93 o 
  11   2   0      330.53      329.17     17.85 o 
  12   2   0      136.31      108.15     12.74 o 
  13   2   0        1.48       -5.85     10.78 o 
  14   2   0        5.82       -7.25     12.33 o 
  15   2   0       84.74       77.59     33.77 o 
   1   3   0   101021.80   104926.41    925.28 o 
   2   3   0       30.67       62.24      2.93 o 
   3   3   0     3738.21     3563.07     33.70 o 
   4   3   0     4134.62     4587.95     43.00 o 
   5   3   0    10978.70    11536.10    132.16 o 
   6   3   0      952.78     1095.91     18.96 o 
   7   3   0      232.34      312.05     11.23 o 
   8   3   0      191.43      192.76     15.44 o 
   9   3   0      500.15      423.74     13.81 o 
  10   3   0      158.72      164.47     18.77 o 
  11   3   0     1557.89     1528.83     33.64 o 
  12   3   0      111.85       97.17     12.47 o 
  13   3   0       82.54       37.68     14.32 o 
  14   3   0        0.01      -10.79     19.78 o 
   0   4   0    11766.41    13889.38    178.94 o 
   1   4   0     3394.77     3933.16     39.65 o 
   2   4   0      512.90      499.07      9.79 o 
   3   4   0        7.94       11.24      3.55 o 
   4   4   0      516.91      552.79      9.61 o 
   5   4   0      653.94      780.79     17.53 o 
   6   4   0     6085.90     6723.02     63.08 o 
   7   4   0       27.41       14.19      3.95 o 
   8   4   0      241.25      256.71      9.15 o 
   9   4   0       10.72        7.52      5.25 o 
  10   4   0      122.86      151.27      9.09 o 
  11   4   0      151.17      128.78      9.80 o 
  12   4   0      348.75      344.57     21.76 o 
  13   4   0       26.82       19.19     17.72 o 
  14   4   0       71.50       92.28     23.39 o 
   1   5   0      775.62      887.77     16.13 o 
   2   5   0    11340.55    13089.19    150.83 o 
   3   5   0      345.15      330.19      7.41 o 
   4   5   0     1257.16     1197.46     15.90 o 
   5   5   0       16.09       11.44      7.41 o 
   6   5   0        4.87        6.30      4.23 o 
   7   5   0      211.41      217.64      8.17 o 
   8   5   0       18.86       11.04      4.79 o 
   9   5   0      733.44      735.62     16.86 o 
  10   5   0      618.87      554.17     19.39 o 
  11   5   0      634.33      662.94     22.13 o 
  12   5   0      308.15      312.64     33.85 o 
  13   5   0       65.77       83.37     37.65 o 
   0   6   0    12757.27    13536.80    178.28 o 
   1   6   0      271.67      348.67      8.58 o 
   2   6   0     4132.46     4038.02     43.23 o 
   3   6   0       52.82       42.77      4.04 o 
   4   6   0      108.66       78.26      5.33 o 
   5   6   0     1733.69     1849.05     27.89 o 
   6   6   0      559.42      601.75     14.80 o 
   7   6   0     2789.78     2712.00     38.80 o 
   8   6   0     1073.36     1056.18     25.47 o 
   9   6   0        1.11       -0.15      7.84 o 
  10   6   0        0.33       -8.34      8.34 o 
  11   6   0       58.54       47.68     15.48 o 
  12   6   0      251.03      261.68     21.33 o 
  13   6   0        0.66        2.77     17.33 o 
   1   7   0     7738.42     8675.15     85.11 o 
   2   7   0      185.71      192.97      7.58 o 
   3   7   0       44.20       23.93      4.07 o 
   4   7   0      362.46      377.08     10.74 o 
   5   7   0      104.27      117.48      8.02 o 
   6   7   0       45.16       55.90      8.43 o 
   7   7   0       34.86       27.09      7.81 o 
   8   7   0      304.78      324.68     16.04 o 
   9   7   0      318.16      316.64     16.96 o 
  10   7   0        2.56       -9.61      9.61 o 
  11   7   0      374.79      370.34     23.60 o 
  12   7   0        3.83       -5.55     13.83 o 
   0   8   0     2036.70     2064.41     39.16 o 
   1   8   0      133.81      153.49      7.79 o 
   2   8   0     1563.98     1421.52     21.65 o 
   3   8   0     1044.12     1002.49     16.61 o 
   4   8   0      133.61      126.32     10.81 o 
   5   8   0      109.89      104.40      9.67 o 
   6   8   0     1138.50     1115.14     26.58 o 
   7   8   0      112.27      116.15     13.16 o 
   8   8   0      292.04      348.96     17.72 o 
   9   8   0      130.76      121.03     15.22 o 
  10   8   0      108.25       96.51     15.01 o 
  11   8   0       34.33        6.77     14.15 o 
  12   8   0       19.17       10.49     18.18 o 
   1   9   0     2752.08     2714.02     35.07 o 
   2   9   0      320.39      312.81     12.24 o 
   3   9   0      403.42      393.92     14.19 o 
   4   9   0     1856.61     1796.46     35.05 o 
   5   9   0     1702.72     1645.11     30.65 o 
   6   9   0        3.50        5.77      7.90 o 
   7   9   0      187.67      182.52     16.36 o 
   8   9   0       56.51       48.02     12.29 o 
   9   9   0       59.98       55.22     13.25 o 
  10   9   0       66.95      102.70     16.51 o 
  11   9   0       11.37        2.48     14.60 o 
   0  10   0     6123.04     6473.26    192.08 o 
   1  10   0      596.09      625.69     17.44 o 
   2  10   0        4.21       -1.21      6.99 o 
   3  10   0       57.95       53.78      8.40 o 
   4  10   0      481.36      480.94     18.60 o 
   5  10   0       19.81       23.86      7.99 o 
   6  10   0      231.56      257.18     19.08 o 
   7  10   0       15.71        9.10     10.73 o 
   8  10   0       65.63       68.56     14.48 o 
   9  10   0       52.38       61.94     15.26 o 
  10  10   0       14.91       11.43     15.53 o 
   1  11   0       59.60       54.77     10.42 o 
   2  11   0      246.17      253.51     18.36 o 
   3  11   0      166.52      185.32     12.77 o 
   4  11   0        6.62        4.38      8.46 o 
   5  11   0       12.72       10.48      9.96 o 
   6  11   0       24.51       24.52     12.79 o 
   7  11   0       11.19       11.00     12.85 o 
   8  11   0        0.45       -2.86     12.53 o 
   9  11   0       25.87       14.17     15.14 o 
   0  12   0      193.52      202.09     22.22 o 
   1  12   0        0.06      -10.89     10.89 o 
   2  12   0        3.65       -4.36     10.19 o 
   3  12   0       11.36        8.81     10.21 o 
   4  12   0        6.71        6.35     12.07 o 
   5  12   0       32.08       31.75     14.04 o 
   6  12   0        3.50      -12.94     12.94 o 
   7  12   0       62.35       57.01     16.02 o 
   8  12   0       82.20       85.81     30.43 o 
   1  13   0      207.12      156.30     21.85 o 
   2  13   0       12.29        7.64     12.98 o 
   3  13   0       17.95       12.00     14.44 o 
   4  13   0       39.97       33.72     15.39 o 
   5  13   0       34.66        8.88     18.09 o 
   0  14   0      185.18      145.60     34.54 o 
   1  14   0       37.44       30.89     20.81 o 
   2  14   0       49.36       35.43     21.26 o 
   3  14   0        1.76      -16.20     16.20 o 
   4  14   0      129.91       66.64     34.54 o 
 -15   0   1      298.11      348.32     48.91 o 
 -13   0   1       67.57       76.74     19.40 o 
 -11   0   1        2.82       -7.38     11.20 o 
  -9   0   1     1300.15     1305.58     38.62 o 
  -7   0   1        0.09       -6.14      6.14 o 
  -5   0   1      221.19      205.74      8.05 o 
  -3   0   1      334.11      287.18      7.57 o 
  -1   0   1       24.52        9.69      1.07 o 
   3   0   1      290.90      233.02      6.69 o 
   5   0   1     2737.60     2772.10     42.62 o 
   7   0   1     3443.66     3274.32     52.13 o 
   9   0   1      515.45      443.42     28.53 o 
  11   0   1     1187.35     1118.11     39.73 o 
  13   0   1       50.62       24.44     17.08 o 
  15   0   1       10.70       26.62     22.16 o 
 -15   1   1        1.67       10.70     27.21 o 
 -14   1   1      326.21      440.91     23.13 o 
 -13   1   1       28.14       13.47     11.23 o 
 -12   1   1        1.96       -6.83      8.67 o 
 -11   1   1        0.18       -7.44      7.56 o 
 -10   1   1        7.88        5.34      6.77 o 
  -9   1   1        9.92        0.35      5.34 o 
  -8   1   1       15.28       29.59      6.23 o 
  -7   1   1      248.47      232.99      7.51 o 
  -6   1   1       48.19       39.53      3.81 o 
  -5   1   1      495.81      538.23     14.49 o 
  -4   1   1      376.77      346.79      6.73 o 
  -3   1   1      490.16      456.15      7.07 o 
  -2   1   1       26.71       17.79      2.08 o 
  -1   1   1      152.74      113.83      2.20 o 
   0   1   1        1.63       -0.72      0.72 o 
   1   1   1     1846.96     1595.54     17.70 o 
   2   1   1       14.94       19.56      3.16 o 
   3   1   1      779.02      696.24      9.36 o 
   4   1   1     1686.94     1585.86     18.49 o 
   5   1   1     1993.65     1959.44     22.82 o 
   6   1   1      804.72      762.76     12.56 o 
   7   1   1       62.60       42.67      4.14 o 
   8   1   1     1471.40     1351.33     23.19 o 
   9   1   1        4.48        1.97      5.45 o 
  10   1   1      405.57      370.53     15.58 o 
  11   1   1      284.77      324.08     20.20 o 
  12   1   1       99.18       77.81     11.93 o 
  13   1   1       43.72       24.44     11.44 o 
  14   1   1      164.27      222.34     18.61 o 
  15   1   1      195.22      184.41     36.29 o 
 -15   2   1      142.92      144.53     37.12 o 
 -14   2   1      138.89      184.94     20.82 o 
 -13   2   1       50.19       65.03     12.58 o 
 -12   2   1      315.05      292.45     22.65 o 
 -11   2   1      388.04      425.19     19.26 o 
 -10   2   1      173.28      209.05     11.35 o 
  -9   2   1      258.75      214.81     10.36 o 
  -8   2   1      203.23      233.59     12.04 o 
  -7   2   1      136.75      131.15      7.77 o 
  -6   2   1     4490.02     4763.96     49.00 o 
  -5   2   1        0.69       -0.12      3.37 o 
  -4   2   1     4446.11     4374.96     43.52 o 
  -3   2   1      532.84      577.41      8.71 o 
  -2   2   1     3826.91     3673.32     33.20 o 
  -1   2   1       11.14        4.65      1.50 o 
   0   2   1      181.60      179.53      3.76 o 
   1   2   1      308.28      309.04      5.33 o 
   2   2   1      153.95       76.18      2.34 o 
   3   2   1       86.05       87.42      4.14 o 
   4   2   1     4876.71     4581.23     50.56 o 
   5   2   1      121.96       86.26      5.18 o 
   6   2   1     1955.29     2089.63     28.82 o 
   7   2   1      556.01      524.20     12.99 o 
   8   2   1       27.19       31.81      5.77 o 
   9   2   1      637.62      620.88     17.24 o 
  10   2   1      237.48      250.32     14.11 o 
  11   2   1      328.08      301.23     21.72 o 
  12   2   1       12.48       18.68     10.66 o 
  13   2   1       31.30       11.09     18.40 o 
  14   2   1        2.50       17.15     15.68 o 
 -14   3   1       48.50       72.11     25.18 o 
 -13   3   1      294.99      300.23     21.65 o 
 -12   3   1       28.12       21.64     10.26 o 
 -11   3   1       52.22       36.21      9.98 o 
 -10   3   1      366.59      350.92     13.69 o 
  -9   3   1      224.39      207.26     10.44 o 
  -8   3   1      193.45      204.18      9.63 o 
  -7   3   1       61.55       89.64      7.47 o 
  -6   3   1      143.32      177.68     10.04 o 
  -5   3   1      288.65      226.63      6.52 o 
  -4   3   1      576.05      521.53      7.73 o 
  -3   3   1      581.15      546.33      9.49 o 
  -2   3   1       61.70       48.36      2.88 o 
  -1   3   1    11645.67    11757.24    106.67 o 
   0   3   1        7.85        4.24      1.75 o 
   1   3   1     1066.48      955.37     12.10 o 
   2   3   1       86.99       92.68      3.29 o 
   3   3   1     4445.70     4195.61     35.94 o 
   4   3   1       92.74       85.22      4.03 o 
   5   3   1        2.64       -2.13      3.22 o 
   6   3   1      442.72      451.64     11.47 o 
   7   3   1      138.66      126.03      9.88 o 
   8   3   1        0.05       -4.57      4.57 o 
   9   3   1      272.10      286.25     12.19 o 
  10   3   1       84.44       75.54     11.08 o 
  11   3   1      390.40      384.10     18.35 o 
  12   3   1      279.52      242.94     16.17 o 
  13   3   1       13.23        4.39     13.05 o 
  14   3   1        3.53      -16.82     16.82 o 
 -14   4   1       27.58       17.66     18.09 o 
 -13   4   1       28.03       37.79     17.64 o 
 -12   4   1       38.67       37.62     11.07 o 
 -11   4   1        9.16        3.57      6.65 o 
 -10   4   1       86.79       60.11      8.22 o 
  -9   4   1       11.33        3.70      4.61 o 
  -8   4   1       11.45        1.65      4.04 o 
  -7   4   1       14.07        6.65      3.72 o 
  -6   4   1      902.72      814.64     13.54 o 
  -5   4   1     1103.66     1113.48     14.48 o 
  -4   4   1      495.60      594.95      9.67 o 
  -3   4   1      271.49      241.57      6.84 o 
  -2   4   1     1314.86     1253.58     16.07 o 
  -1   4   1        7.87        8.64      2.27 o 
   0   4   1      369.19      437.08      8.05 o 
   1   4   1      710.52      756.89     12.53 o 
   2   4   1     1586.93     1353.00     15.82 o 
   3   4   1      145.84      157.47      5.45 o 
   4   4   1     1556.74     1353.56     20.11 o 
   5   4   1      121.86      106.27      5.50 o 
   6   4   1      903.96      925.58     14.54 o 
   7   4   1        0.88       -3.08      3.64 o 
   8   4   1       63.83       44.36      5.45 o 
   9   4   1        8.72        5.60      5.66 o 
  10   4   1      209.43      207.74     11.73 o 
  11   4   1        2.40        2.07      8.20 o 
  12   4   1        2.53       -5.68     11.24 o 
  13   4   1       32.63       21.52     15.43 o 
  14   4   1        6.85       -4.98     20.92 o 
 -14   5   1       90.02       83.98     30.58 o 
 -13   5   1        0.71      -16.21     16.21 o 
 -12   5   1       13.49       19.50     14.59 o 
 -11   5   1      104.63       81.51     13.21 o 
 -10   5   1       26.81       18.46      6.93 o 
  -9   5   1       36.26       29.75      6.77 o 
  -8   5   1        1.00        1.01      4.45 o 
  -7   5   1      174.75      161.67      9.58 o 
  -6   5   1       45.30       22.51      5.96 o 
  -5   5   1     2909.65     2962.03     38.23 o 
  -4   5   1        0.07       -2.64      2.92 o 
  -3   5   1      185.10      174.28      5.72 o 
  -2   5   1     4560.79     4814.89     48.92 o 
  -1   5   1      606.73      557.66     10.14 o 
   0   5   1     5341.61     5923.32     58.30 o 
   1   5   1      411.43      394.16     10.87 o 
   2   5   1      916.31     1073.89     17.24 o 
   3   5   1      618.72      493.93      9.06 o 
   4   5   1      181.98      185.45      7.23 o 
   5   5   1      541.43      524.75     12.59 o 
   6   5   1      471.71      468.79     13.77 o 
   7   5   1       48.97       58.97      5.34 o 
   8   5   1      120.41      136.03      7.48 o 
   9   5   1        9.86        5.72      5.74 o 
  10   5   1      240.73      260.47     15.36 o 
  11   5   1       54.40       40.71     10.39 o 
  12   5   1        0.16       -0.32     14.41 o 
  13   5   1        5.68       -7.87     15.46 o 
 -13   6   1       49.09       62.56     20.90 o 
 -12   6   1      353.82      348.64     22.87 o 
 -11   6   1        2.60        7.34     11.04 o 
 -10   6   1       24.27       12.93     10.58 o 
  -9   6   1       13.81        9.48      8.83 o 
  -8   6   1      338.44      328.32     12.91 o 
  -7   6   1     1388.21     1298.34     23.84 o 
  -6   6   1      186.00      154.31      8.78 o 
  -5   6   1      750.72      709.57     14.24 o 
  -4   6   1     1215.47     1187.36     16.83 o 
  -3   6   1        1.41        3.11      3.02 o 
  -2   6   1      130.71      110.34      5.59 o 
  -1   6   1     1264.03     1304.23     18.38 o 
   0   6   1      863.20      848.00     14.56 o 
   1   6   1      262.49      305.80      8.02 o 
   2   6   1      631.79      590.17     11.29 o 
   3   6   1       53.86       56.96      4.34 o 
   4   6   1      113.50      103.79      5.95 o 
   5   6   1       97.25      115.02      7.28 o 
   6   6   1      725.93      793.96     17.14 o 
   7   6   1      562.06      495.86     16.71 o 
   8   6   1        1.29        3.22      6.48 o 
   9   6   1      200.97      195.06     13.55 o 
  10   6   1        0.91       -5.01      7.90 o 
  11   6   1      112.39      117.37     15.02 o 
  12   6   1       13.96       19.93     14.37 o 
  13   6   1       36.20       40.09     19.43 o 
 -12   7   1        2.21       -7.72     13.51 o 
 -11   7   1       19.00       18.22     12.76 o 
 -10   7   1        0.03       -5.57     10.82 o 
  -9   7   1        6.55        3.32      9.65 o 
  -8   7   1       72.51       97.91     10.57 o 
  -7   7   1      761.34      674.35     19.97 o 
  -6   7   1       78.84       74.43      8.61 o 
  -5   7   1        3.96        1.59      4.68 o 
  -4   7   1     1880.38     1878.94     26.45 o 
  -3   7   1        5.56       12.13      4.39 o 
  -2   7   1      338.59      337.60      9.21 o 
  -1   7   1      635.93      750.18     20.97 o 
   0   7   1      922.17      847.73     17.70 o 
   1   7   1       15.44        7.87      3.67 o 
   2   7   1       23.58       30.70      4.17 o 
   3   7   1       79.25       96.43      5.60 o 
   4   7   1      914.77      857.54     16.11 o 
   5   7   1      370.62      323.76     13.32 o 
   6   7   1      819.68      817.60     21.57 o 
   7   7   1      576.72      551.41     18.34 o 
   8   7   1       11.48        2.70      7.86 o 
   9   7   1      671.47      656.44     21.54 o 
  10   7   1      102.53       92.64     14.51 o 
  11   7   1       42.04       35.20     13.14 o 
  12   7   1       42.89       37.85     14.68 o 
 -12   8   1       11.62       -4.11     14.55 o 
 -11   8   1        1.68      -12.53     12.53 o 
 -10   8   1      233.38      236.68     19.99 o 
  -9   8   1       45.13       17.15     11.49 o 
  -8   8   1       17.40       12.33      9.64 o 
  -7   8   1      319.85      319.35     16.10 o 
  -6   8   1      354.49      386.27     16.25 o 
  -5   8   1      853.42      863.47     20.09 o 
  -4   8   1       16.28       16.17      6.13 o 
  -3   8   1      353.28      361.86     10.07 o 
  -2   8   1      118.84      123.57      7.25 o 
  -1   8   1      731.54      764.49     14.91 o 
   0   8   1     1235.52     1164.99     22.57 o 
   1   8   1      665.26      727.86     14.56 o 
   2   8   1     1260.85     1231.56     19.81 o 
   3   8   1       29.43       25.31      6.12 o 
   4   8   1       28.66       13.31      6.36 o 
   5   8   1     1644.37     1636.90     36.23 o 
   6   8   1        0.08       -5.70      6.80 o 
   7   8   1       86.11      109.68     11.22 o 
   8   8   1       17.36       22.48      9.09 o 
   9   8   1        2.86        3.43     10.14 o 
  10   8   1       54.67       34.76     16.26 o 
  11   8   1       30.93       37.21     14.44 o 
  12   8   1        7.17      -23.89     23.89 o 
 -11   9   1      150.60      163.25     19.58 o 
 -10   9   1       51.04       48.53     14.37 o 
  -9   9   1       15.99       19.47     12.52 o 
  -8   9   1       38.18       33.55     12.75 o 
  -7   9   1       36.41       31.27     10.53 o 
  -6   9   1      221.21      230.36     14.35 o 
  -5   9   1      624.14      643.64     18.48 o 
  -4   9   1       87.23      100.22      9.34 o 
  -3   9   1      891.96      900.82     20.66 o 
  -2   9   1      395.43      396.73     13.25 o 
  -1   9   1      184.26      178.63      8.78 o 
   0   9   1        4.55        1.58      4.87 o 
   1   9   1      510.84      466.72     14.31 o 
   2   9   1       55.72       48.10      8.34 o 
   3   9   1       15.26       13.99      6.48 o 
   4   9   1      468.99      469.25     15.66 o 
   5   9   1      321.79      356.70     16.22 o 
   6   9   1       99.56       94.88     10.94 o 
   7   9   1      122.96      166.73     20.29 o 
   8   9   1       17.71        4.07     11.25 o 
   9   9   1       91.39      100.22     15.37 o 
  10   9   1       79.91       97.15     16.63 o 
  11   9   1       26.51       25.84     15.29 o 
 -10  10   1        6.06        3.39     15.46 o 
  -9  10   1       66.03       90.19     15.72 o 
  -8  10   1        4.90       -0.16     12.27 o 
  -7  10   1       10.27        2.65     13.97 o 
  -6  10   1       93.08       81.72     13.57 o 
  -5  10   1       84.88       81.06      9.83 o 
  -4  10   1       45.81       21.34      8.36 o 
  -3  10   1        0.35       -2.76      6.78 o 
  -2  10   1      764.85      670.32     17.98 o 
  -1  10   1      381.37      356.15     16.04 o 
   0  10   1     2372.22     2477.97     43.89 o 
   1  10   1     1130.29     1205.41     24.55 o 
   2  10   1      477.64      563.12     17.19 o 
   3  10   1      438.44      430.53     15.80 o 
   4  10   1      472.27      440.69     22.58 o 
   5  10   1        5.07        2.84      8.66 o 
   6  10   1        0.38       -0.37      8.87 o 
   7  10   1      124.22      122.61     15.75 o 
   8  10   1       52.78       28.58     12.32 o 
   9  10   1        0.04      -12.77     12.77 o 
  10  10   1       29.77       46.34     15.68 o 
  -9  11   1        1.21        5.33     15.23 o 
  -8  11   1       32.30        2.40     13.14 o 
  -7  11   1       17.18       24.42     26.30 o 
  -6  11   1        7.33        2.21     11.43 o 
  -5  11   1       90.15       74.02     11.82 o 
  -4  11   1       15.57       -0.27      9.06 o 
  -3  11   1        1.27       -8.94      8.94 o 
  -2  11   1      313.13      227.05     24.33 o 
  -1  11   1       80.24       41.65     14.73 o 
   0  11   1      160.37      147.66     12.65 o 
   1  11   1       11.25       -2.15      8.16 o 
   2  11   1      145.43      149.43     12.86 o 
   3  11   1      318.70      305.44     15.30 o 
   4  11   1       20.46       -1.26      8.11 o 
   5  11   1       13.76       10.27      9.81 o 
   6  11   1      140.27      211.94     18.27 o 
   7  11   1       34.22       19.30     13.26 o 
   8  11   1        1.28       17.33     13.81 o 
   9  11   1        1.64      -10.05     14.51 o 
  -8  12   1       11.81        8.82     25.71 o 
  -7  12   1        1.27      -13.99     13.99 o 
  -6  12   1       19.49      -15.69     15.69 o 
  -5  12   1        6.17       14.33     12.81 o 
  -4  12   1        3.79      -17.97     17.97 o 
  -3  12   1      180.91      161.41     17.74 o 
  -2  12   1       15.17       10.49     11.76 o 
  -1  12   1       15.86       32.26     12.38 o 
   0  12   1      487.59      505.60     21.02 o 
   1  12   1        8.86       12.95     11.66 o 
   2  12   1      239.25      264.89     21.92 o 
   3  12   1        0.01      -10.03     10.03 o 
   4  12   1      198.22      226.02     19.65 o 
   5  12   1       82.61      109.14     16.80 o 
   6  12   1       68.28      113.99     17.34 o 
   7  12   1       61.84       34.67     16.54 o 
   8  12   1       24.58       14.45     28.60 o 
  -5  13   1       30.06       21.93     15.84 o 
  -4  13   1        2.77       16.81     14.25 o 
  -3  13   1      234.44      333.56     24.59 o 
  -2  13   1       23.77       18.75     14.26 o 
  -1  13   1      491.56      488.11     27.10 o 
   0  13   1        0.01       -2.54     17.70 o 
   1  13   1        1.50      -11.20     11.20 o 
   2  13   1        1.78      -11.49     11.49 o 
   3  13   1       41.95       27.58     14.31 o 
   4  13   1       39.21       72.69     16.63 o 
   5  13   1       81.73       85.87     20.96 o 
  -3  14   1        0.39        1.89     25.34 o 
  -2  14   1       37.79       41.37     17.79 o 
  -1  14   1      114.48       45.34     30.58 o 
   0  14   1       38.99      -10.95     26.78 o 
   1  14   1      363.80      322.71     31.64 o 
   2  14   1       22.25      -12.45     15.38 o 
   3  14   1       10.83       46.83     17.22 o 
   4  14   1        1.93      -27.84     27.84 o 
 -14   0   2        2.68      -12.86     17.21 o 
 -12   0   2       38.84       71.19     15.79 o 
 -10   0   2      947.67     1017.74     34.80 o 
  -8   0   2     1345.39     1261.64     27.21 o 
  -6   0   2      217.42      262.98      9.97 o 
  -4   0   2        6.52       11.51      3.25 o 
  -2   0   2     2057.09     1904.11     27.17 o 
   2   0   2   160226.47   150323.00   1879.01 o 
   4   0   2    26762.32    28827.93    362.55 o 
   6   0   2       18.91       33.08      5.34 o 
   8   0   2      835.48      819.15     28.09 o 
  10   0   2     2217.00     2167.37     98.66 o 
  12   0   2       12.19        8.30     17.72 o 
  14   0   2       89.77       49.64     22.14 o 
 -15   1   2       76.31       31.07     33.77 o 
 -14   1   2        0.23      -14.20     14.20 o 
 -13   1   2       11.99       -4.62     10.58 o 
 -12   1   2      326.89      304.12     17.18 o 
 -11   1   2       63.28       51.33      9.95 o 
 -10   1   2       55.59       62.54      8.57 o 
  -9   1   2      380.20      375.97     12.39 o 
  -8   1   2       67.01       45.54      6.58 o 
  -7   1   2      458.94      418.07      9.64 o 
  -6   1   2        2.24        0.31      2.57 o 
  -5   1   2     2119.23     2137.43     24.48 o 
  -4   1   2     1056.37      978.63     13.09 o 
  -3   1   2    13090.36    12874.61    116.31 o 
  -2   1   2      547.95      639.67      6.75 o 
  -1   1   2       40.82       37.79      2.37 o 
   0   1   2     2505.47     2574.33     24.87 o 
   1   1   2     7877.87     8003.10     75.61 o 
   2   1   2    31166.72    32735.98    318.98 o 
   3   1   2    35407.25    36628.67    324.42 o 
   4   1   2     9556.93    10719.30     98.76 o 
   5   1   2     1566.85     1759.26     21.11 o 
   6   1   2     3849.70     4501.30     46.66 o 
   7   1   2        4.38       -3.14      3.14 o 
   8   1   2      223.58      274.44     10.41 o 
   9   1   2      316.44      257.83     11.08 o 
  10   1   2      245.17      224.62     13.63 o 
  11   1   2      784.95      722.72     29.67 o 
  12   1   2       52.87       47.54     10.72 o 
  13   1   2       19.65       24.09     11.77 o 
  14   1   2       28.24       88.15     15.20 o 
  15   1   2      149.29      100.56     39.40 o 
 -15   2   2        2.64      -21.31     21.31 o 
 -14   2   2      234.22      290.91     35.24 o 
 -13   2   2      223.63      229.65     25.45 o 
 -12   2   2      113.41      116.23     12.29 o 
 -11   2   2       74.91       41.42      9.49 o 
 -10   2   2      299.15      248.79     18.87 o 
  -9   2   2       11.85        0.21      5.19 o 
  -8   2   2      122.91      126.36      7.85 o 
  -7   2   2      203.24      201.71      6.99 o 
  -6   2   2      133.65       97.45      7.63 o 
  -5   2   2      251.12      304.19     14.10 o 
  -4   2   2     2317.45     2490.05     44.55 o 
  -3   2   2     2748.97     2609.69     22.29 o 
  -2   2   2     6885.74     7141.06     60.97 o 
  -1   2   2    45633.08    47424.77    417.27 o 
   0   2   2    11204.54    11867.41    106.72 o 
   1   2   2    42175.72    44255.01    362.69 o 
   2   2   2     7580.88     7760.50     71.71 o 
   3   2   2       12.68        8.96      2.85 o 
   4   2   2     5256.91     5265.73     57.20 o 
   5   2   2       49.53       42.15      4.22 o 
   6   2   2     1148.90     1194.94     19.76 o 
   7   2   2       57.61      102.71      9.63 o 
   8   2   2      664.81      631.89     15.25 o 
   9   2   2        5.01        0.09      5.59 o 
  10   2   2       36.78       26.71      7.84 o 
  11   2   2      433.48      394.56     18.55 o 
  12   2   2      273.56      283.89     17.42 o 
  13   2   2        7.97        3.80     11.29 o 
  14   2   2      105.09      153.24     19.84 o 
 -15   3   2       79.38      107.71     35.75 o 
 -14   3   2        1.58      -10.45     17.78 o 
 -13   3   2        3.01      -12.18     12.18 o 
 -12   3   2      470.34      487.03     20.16 o 
 -11   3   2      535.97      515.08     19.35 o 
 -10   3   2      127.43      128.39      9.76 o 
  -9   3   2       27.81       27.89      6.26 o 
  -8   3   2      272.05      277.32     11.53 o 
  -7   3   2      135.31      124.88      7.40 o 
  -6   3   2     4775.90     4810.59     40.25 o 
  -5   3   2     6882.57     7517.93     58.99 o 
  -4   3   2      158.22      181.24      4.59 o 
  -3   3   2       47.45       42.71      2.87 o 
  -2   3   2     2710.96     2929.48     30.07 o 
  -1   3   2    48315.41    49917.37    439.22 o 
   0   3   2     1700.73     2043.59     21.75 o 
   1   3   2    12348.30    13192.42    111.51 o 
   2   3   2     2439.47     2604.73     25.25 o 
   3   3   2      906.24     1056.40     28.56 o 
   4   3   2      769.59      874.06     18.57 o 
   5   3   2       69.80      128.07     13.46 o 
   6   3   2      234.29      262.10      9.06 o 
   7   3   2      138.41      123.41      7.48 o 
   8   3   2       45.93       47.34      9.05 o 
   9   3   2      244.61      236.99     11.44 o 
  10   3   2     1332.48     1357.34     26.41 o 
  11   3   2      191.71      173.78     18.78 o 
  12   3   2        2.75      -12.49     12.49 o 
  13   3   2       25.91        8.99     14.88 o 
  14   3   2        6.33        6.09     14.96 o 
 -14   4   2        3.34       -0.79     19.32 o 
 -13   4   2        3.27        5.49     25.64 o 
 -12   4   2       45.25       36.49     11.24 o 
 -11   4   2        0.39       -6.17      6.17 o 
 -10   4   2      511.30      444.41     12.75 o 
  -9   4   2       31.55       47.83      6.79 o 
  -8   4   2      512.54      463.33     11.89 o 
  -7   4   2      203.03      202.11      7.81 o 
  -6   4   2       52.04       57.24      4.83 o 
  -5   4   2     2540.93     2893.70     43.26 o 
  -4   4   2     5159.26     5643.73     52.30 o 
  -3   4   2       83.11       65.02      3.63 o 
  -2   4   2     1325.37     1465.24     18.01 o 
  -1   4   2     1815.31     2024.56     22.85 o 
   0   4   2     7324.98     8500.54     79.52 o 
   1   4   2     1222.87     1485.73     18.57 o 
   2   4   2       11.88       18.67      2.43 o 
   3   4   2       69.85       77.12      3.79 o 
   4   4   2     2019.67     1994.33     23.37 o 
   5   4   2      442.94      374.43      8.39 o 
   6   4   2     2446.31     2456.39     39.97 o 
   7   4   2      269.54      302.49      9.42 o 
   8   4   2        1.75       -5.25      5.25 o 
   9   4   2       19.04        1.99      6.27 o 
  10   4   2       31.27       16.40      9.97 o 
  11   4   2      195.94      204.58     14.74 o 
  12   4   2      272.33      279.22     20.79 o 
  13   4   2       35.65       39.07     27.82 o 
  14   4   2      201.55      173.13     36.97 o 
 -14   5   2       32.95       18.26     28.91 o 
 -13   5   2        8.95      -15.00     15.00 o 
 -12   5   2      216.45      196.74     18.74 o 
 -11   5   2       30.86       13.90      8.47 o 
 -10   5   2        8.23       -2.64      5.79 o 
  -9   5   2       98.58       90.01      7.14 o 
  -8   5   2       79.42       79.43      6.12 o 
  -7   5   2       12.72       -0.17      4.80 o 
  -6   5   2       55.22       72.35      6.08 o 
  -5   5   2       27.49       12.09      6.00 o 
  -4   5   2    10743.54    11585.35    101.56 o 
  -3   5   2     1490.91     1562.57     24.90 o 
  -2   5   2     4210.29     4653.95     58.93 o 
  -1   5   2     1801.98     1879.59     22.62 o 
   0   5   2    39766.07    44219.00    437.34 o 
   1   5   2     1472.31     1524.37     19.28 o 
   2   5   2     6259.20     6601.58     60.08 o 
   3   5   2      478.54      528.92     11.81 o 
   4   5   2      165.01      173.36      7.40 o 
   5   5   2      212.51      212.62      8.63 o 
   6   5   2      637.50      700.59     15.49 o 
   7   5   2        7.99       -0.01      3.98 o 
   8   5   2      417.50      410.26     12.06 o 
   9   5   2      328.43      327.45     16.08 o 
  10   5   2      237.12      216.82     14.39 o 
  11   5   2      303.90      307.46     23.17 o 
  12   5   2      129.50       84.47     14.61 o 
  13   5   2       83.45       72.31     20.47 o 
 -13   6   2        0.05        3.32     24.87 o 
 -12   6   2       28.69       27.81     14.10 o 
 -11   6   2        6.25       12.41     11.25 o 
 -10   6   2        6.05       -0.56      9.36 o 
  -9   6   2      151.07      172.10     10.75 o 
  -8   6   2        4.64        3.74      5.78 o 
  -7   6   2       13.69        7.40      5.42 o 
  -6   6   2     1285.54     1282.65     22.65 o 
  -5   6   2      216.23      178.39      7.86 o 
  -4   6   2     3527.26     3897.11     40.03 o 
  -3   6   2      138.06      177.29      6.77 o 
  -2   6   2       96.19       87.58      5.18 o 
  -1   6   2     3563.01     4157.02     44.20 o 
   0   6   2     2601.93     2902.28     32.98 o 
   1   6   2        0.04        3.65      3.08 o 
   2   6   2      300.50      314.20     10.28 o 
   3   6   2        6.06        3.65      2.95 o 
   4   6   2      215.01      241.37      8.72 o 
   5   6   2      786.76      884.16     17.45 o 
   6   6   2      462.51      524.40     16.38 o 
   7   6   2     1192.73     1149.75     26.10 o 
   8   6   2        1.95        6.08      7.88 o 
   9   6   2      172.91      156.91     12.57 o 
  10   6   2        7.94        2.56      9.19 o 
  11   6   2      400.46      466.31     21.48 o 
  12   6   2       10.30        1.13     12.06 o 
  13   6   2       31.90       57.38     26.02 o 
 -13   7   2       68.69       92.50     33.32 o 
 -12   7   2       12.64        6.78     13.23 o 
 -11   7   2      186.44      196.40     18.89 o 
 -10   7   2        8.30       26.28     11.73 o 
  -9   7   2      628.64      623.80     40.49 o 
  -8   7   2      150.51      171.40     28.46 o 
  -7   7   2       29.09       40.76      8.17 o 
  -6   7   2       21.88       29.09      5.86 o 
  -5   7   2      122.57      110.53      7.17 o 
  -4   7   2      164.05      156.16     10.03 o 
  -3   7   2       20.52       19.18      4.11 o 
  -2   7   2     1124.99     1204.75     18.56 o 
  -1   7   2     2524.91     2696.08     35.73 o 
   0   7   2     2201.16     2304.09     28.72 o 
   1   7   2      378.18      407.60     10.93 o 
   2   7   2      474.60      493.35     10.32 o 
   3   7   2      497.40      473.43     10.20 o 
   4   7   2       63.11       73.61      7.63 o 
   5   7   2     2729.26     2699.99     44.17 o 
   6   7   2       59.74       43.05      7.57 o 
   7   7   2        8.82       16.15      7.44 o 
   8   7   2        1.23       -1.69      7.46 o 
   9   7   2       11.72        9.98      8.90 o 
  10   7   2       97.09       99.30     12.37 o 
  11   7   2      800.35      833.41     38.23 o 
  12   7   2        2.97       -2.10     14.10 o 
 -12   8   2      106.70      113.81     17.47 o 
 -11   8   2      151.39      135.69     17.26 o 
 -10   8   2       11.50       15.69     12.02 o 
  -9   8   2      216.94      210.41     18.00 o 
  -8   8   2      131.01      133.19     14.35 o 
  -7   8   2      114.06      130.46     13.15 o 
  -6   8   2       45.23       42.74      8.37 o 
  -5   8   2       79.18      100.91     13.10 o 
  -4   8   2     2682.40     2541.22     33.87 o 
  -3   8   2        0.58       -1.05      4.33 o 
  -2   8   2      168.32      199.12      8.60 o 
  -1   8   2      768.81      810.88     15.43 o 
   0   8   2     2828.48     2791.00     34.38 o 
   1   8   2     5671.52     5793.83     61.29 o 
   2   8   2       27.74       36.72      6.68 o 
   3   8   2      668.66      658.79     16.85 o 
   4   8   2     3937.86     3824.90     51.53 o 
   5   8   2       23.26       17.51     12.60 o 
   6   8   2      152.88      131.34     11.39 o 
   7   8   2       81.73       43.53      9.09 o 
   8   8   2       25.53        6.04      8.45 o 
   9   8   2        4.75        4.61      9.31 o 
  10   8   2       66.26       60.57     13.70 o 
  11   8   2        8.75      -12.22     12.22 o 
  12   8   2        0.71        5.93     27.08 o 
 -11   9   2       13.40        3.15     14.87 o 
 -10   9   2        6.21      -12.38     12.72 o 
  -9   9   2       44.94       69.99     14.56 o 
  -8   9   2       17.57       26.84     13.83 o 
  -7   9   2        1.92       -5.29      9.35 o 
  -6   9   2       11.61        7.44      9.19 o 
  -5   9   2        1.50       -6.37      6.40 o 
  -4   9   2       55.92       45.09      7.76 o 
  -3   9   2     1682.12     1688.54     37.51 o 
  -2   9   2       52.22       45.56      6.31 o 
  -1   9   2      163.16      163.91      8.72 o 
   0   9   2      786.84      801.85     18.58 o 
   1   9   2       12.65        3.59      5.91 o 
   2   9   2     3972.30     3897.23     47.33 o 
   3   9   2      943.34      917.62     21.18 o 
   4   9   2       33.70       22.28      7.36 o 
   5   9   2        0.01       -7.03      7.03 o 
   6   9   2       78.80       97.05     11.12 o 
   7   9   2       30.12       21.16      9.06 o 
   8   9   2       75.08       92.40     12.52 o 
   9   9   2       49.81       60.06     13.66 o 
  10   9   2        0.77       -3.33     12.12 o 
  11   9   2       74.84       74.47     19.02 o 
 -10  10   2      278.82      296.44     30.25 o 
  -9  10   2        0.01        3.51     13.13 o 
  -8  10   2       34.73        8.77     12.50 o 
  -7  10   2      116.41      124.30     16.42 o 
  -6  10   2       34.51       15.40     10.32 o 
  -5  10   2        4.26        9.81      8.70 o 
  -4  10   2        5.67        1.13      7.08 o 
  -3  10   2        3.35       -5.28      7.38 o 
  -2  10   2       17.27       17.23      7.56 o 
  -1  10   2      653.45      606.56     19.60 o 
   0  10   2     1727.45     1772.78     30.81 o 
   1  10   2        5.29       -4.72      6.35 o 
   2  10   2      258.67      337.16     14.70 o 
   3  10   2      302.59      298.96     14.07 o 
   4  10   2     1016.88      960.65     29.13 o 
   5  10   2       24.17       30.59      9.57 o 
   6  10   2      156.58      181.39     14.46 o 
   7  10   2       73.04       64.60     13.92 o 
   8  10   2        0.12      -12.34     12.34 o 
   9  10   2        3.73      -12.29     12.29 o 
  10  10   2       83.58       92.66     18.26 o 
  -9  11   2       90.98      123.68     19.05 o 
  -8  11   2      121.09      159.66     26.99 o 
  -7  11   2        0.37       15.43     16.44 o 
  -6  11   2       96.11       93.20     12.60 o 
  -5  11   2       18.48        2.96      9.13 o 
  -4  11   2      108.85      121.43     31.74 o 
  -3  11   2        3.19       14.01      9.55 o 
  -2  11   2       68.18       79.69     14.46 o 
  -1  11   2      143.89      132.72     12.18 o 
   0  11   2      205.78      235.58     14.93 o 
   1  11   2      297.93      302.10     19.05 o 
   2  11   2      348.63      367.35     16.04 o 
   3  11   2      909.29      846.88     29.89 o 
   4  11   2       35.75       23.72      9.54 o 
   5  11   2       22.93        7.41      9.56 o 
   6  11   2       10.36        9.87     11.98 o 
   7  11   2      126.75      129.62     17.75 o 
   8  11   2        2.47       11.17     13.97 o 
   9  11   2        8.72      -23.73     23.73 o 
  -8  12   2       40.78       66.64     29.06 o 
  -7  12   2       33.24       71.87     21.15 o 
  -6  12   2       83.03      108.21     21.00 o 
  -5  12   2      152.52      222.71     19.56 o 
  -4  12   2       14.80       20.80     12.25 o 
  -3  12   2       73.51       66.68     14.53 o 
  -2  12   2       13.40       10.13     14.52 o 
  -1  12   2      138.78      135.76     15.87 o 
   0  12   2       21.76       16.72     10.10 o 
   1  12   2      333.52      325.80     18.70 o 
   2  12   2      160.50      175.78     15.51 o 
   3  12   2      224.81      278.35     23.78 o 
   4  12   2        0.01       -3.26      9.98 o 
   5  12   2       73.33       70.63     15.27 o 
   6  12   2       14.25        2.67     14.27 o 
   7  12   2        3.96      -11.73     13.91 o 
   8  12   2        2.29      -13.54     26.32 o 
  -5  13   2       12.12       14.11     15.54 o 
  -4  13   2       52.68       60.73     15.46 o 
  -3  13   2       15.10        6.16     14.32 o 
  -2  13   2        8.45       -8.30     15.94 o 
  -1  13   2      349.29      347.22     31.87 o 
   0  13   2       11.71        2.37     16.33 o 
   1  13   2      106.17      125.07     15.01 o 
   2  13   2       10.08       13.98     12.91 o 
   3  13   2       51.69       61.73     14.25 o 
   4  13   2       18.42       36.22     15.57 o 
   5  13   2      267.97      286.23     46.93 o 
  -3  14   2        2.85       15.82     20.73 o 
  -2  14   2       12.87      -15.02     15.02 o 
  -1  14   2      155.84      219.08     38.64 o 
   0  14   2      318.34      356.01     32.38 o 
   1  14   2      332.67      376.59     26.59 o 
   2  14   2       77.87       67.58     17.49 o 
   3  14   2       34.71       36.43     17.15 o 
 -15   0   3       33.13       37.73     30.12 o 
 -13   0   3      110.56      141.81     22.29 o 
 -11   0   3      916.89      899.99     34.76 o 
  -9   0   3      478.74      473.49     16.59 o 
  -7   0   3       78.03       74.31      7.11 o 
  -5   0   3      715.07      667.40     15.32 o 
  -3   0   3      162.83      150.08      5.60 o 
  -1   0   3        9.48       -2.70      2.70 o 
   1   0   3       90.92       79.20      3.49 o 
   3   0   3      581.16      564.56     11.94 o 
   5   0   3     1258.23     1226.67     23.11 o 
   7   0   3      264.27      292.01     15.37 o 
   9   0   3      205.45      227.27     17.94 o 
  11   0   3      302.24      402.16     25.23 o 
  13   0   3       60.40       43.08     21.76 o 
 -15   1   3        0.06      -20.49     20.49 o 
 -14   1   3        7.35       -2.95     13.59 o 
 -13   1   3        0.07       -3.77     10.37 o 
 -12   1   3      156.57      118.89     12.86 o 
 -11   1   3      112.57      111.65     11.34 o 
 -10   1   3      445.08      425.24     16.12 o 
  -9   1   3       84.92       99.50      7.64 o 
  -8   1   3      401.50      410.47     10.22 o 
  -7   1   3      136.58      183.74      7.09 o 
  -6   1   3     1107.05     1112.02     16.06 o 
  -5   1   3      166.95      156.98      5.37 o 
  -4   1   3      285.82      249.54      5.72 o 
  -3   1   3      976.18      910.67     11.53 o 
  -2   1   3      847.15      798.25      8.04 o 
  -1   1   3       11.17        9.21      1.56 o 
   0   1   3       34.14       24.80      0.98 o 
   1   1   3      457.60      374.67      5.23 o 
   2   1   3       34.53       28.38      1.96 o 
   3   1   3      107.69       86.60      3.30 o 
   4   1   3        3.73       -1.94      1.94 o 
   5   1   3      743.45      728.88     13.34 o 
   6   1   3      410.60      466.70      9.79 o 
   7   1   3       16.47       16.05      3.92 o 
   8   1   3      537.64      496.53     13.38 o 
   9   1   3      460.10      454.63     15.86 o 
  10   1   3      580.22      555.77     18.76 o 
  11   1   3      199.63      243.83     15.22 o 
  12   1   3       49.22       28.17     10.64 o 
  13   1   3        1.71      -10.63     10.63 o 
  14   1   3        4.02      -13.79     13.79 o 
 -15   2   3        0.23      -13.01     32.94 o 
 -14   2   3       10.43        9.62     14.60 o 
 -13   2   3        6.78      -11.58     11.58 o 
 -12   2   3        9.76        2.24      9.49 o 
 -11   2   3       53.34       40.65      9.65 o 
 -10   2   3      188.07      196.15     11.10 o 
  -9   2   3      236.07      263.05     11.21 o 
  -8   2   3        4.29        0.96      4.24 o 
  -7   2   3      222.95      236.79      7.41 o 
  -6   2   3      773.53      785.78     12.88 o 
  -5   2   3      517.38      472.71      8.89 o 
  -4   2   3     3837.28     3600.49     32.05 o 
  -3   2   3      823.53      758.85      8.73 o 
  -2   2   3      330.94      309.71      5.08 o 
  -1   2   3     1455.88     1402.18     15.31 o 
   0   2   3      705.53      703.06      8.85 o 
   1   2   3      109.02       93.47      3.49 o 
   2   2   3     1186.73     1160.04     13.52 o 
   3   2   3       25.44       20.98      2.66 o 
   4   2   3     2333.04     2131.88     27.09 o 
   5   2   3      207.02      204.95      7.42 o 
   6   2   3      852.15      765.60     15.02 o 
   7   2   3      133.91      130.35     11.30 o 
   8   2   3       47.04       22.07      5.30 o 
   9   2   3        0.13       -5.36      5.36 o 
  10   2   3       77.73       64.67     10.52 o 
  11   2   3        9.18       -7.77      8.26 o 
  12   2   3        0.12        2.36     12.58 o 
  13   2   3       15.37       22.79     15.48 o 
  14   2   3       79.26      124.50     19.06 o 
 -15   3   3       24.07       36.70     37.05 o 
 -14   3   3       15.31       -4.40     11.53 o 
 -13   3   3       25.35       12.51     13.25 o 
 -12   3   3       14.36       24.28     11.56 o 
 -11   3   3      677.23      662.16     18.84 o 
 -10   3   3        7.48        0.22      6.18 o 
  -9   3   3      114.65       99.82     10.73 o 
  -8   3   3       39.17       27.03      5.42 o 
  -7   3   3       68.97       58.13      5.40 o 
  -6   3   3      325.83      298.79      6.78 o 
  -5   3   3       25.40       11.43      2.38 o 
  -4   3   3      173.31      144.15      3.81 o 
  -3   3   3     3697.43     3525.35     33.55 o 
  -2   3   3     1232.63     1177.97     14.53 o 
  -1   3   3       75.45       74.48      3.60 o 
   0   3   3        9.64        6.87      1.74 o 
   1   3   3     4330.33     4393.39     39.63 o 
   2   3   3       30.14       27.77      2.31 o 
   3   3   3     1890.63     1711.62     16.76 o 
   4   3   3      428.69      396.99     11.86 o 
   5   3   3      232.84      169.92      7.05 o 
   6   3   3      410.44      377.44     10.59 o 
   7   3   3       23.03       17.36      5.21 o 
   8   3   3       51.95       37.15      6.07 o 
   9   3   3      193.90      180.73     10.34 o 
  10   3   3        4.98       11.50      6.70 o 
  11   3   3      269.41      256.21     18.66 o 
  12   3   3        0.50      -11.30     14.32 o 
  13   3   3       35.58       -1.28     15.54 o 
  14   3   3        2.42      -14.75     14.75 o 
 -14   4   3       43.08       29.96     18.87 o 
 -13   4   3        1.53       -6.26     11.60 o 
 -12   4   3       16.63       -3.83      9.80 o 
 -11   4   3        3.31        6.41      6.76 o 
 -10   4   3        7.10        5.54      5.59 o 
  -9   4   3      202.92      201.09      9.14 o 
  -8   4   3        0.89       -3.90      3.90 o 
  -7   4   3       65.90       64.28      5.27 o 
  -6   4   3       52.80       38.49      4.08 o 
  -5   4   3      873.50      837.09     13.61 o 
  -4   4   3      915.84      783.58     11.71 o 
  -3   4   3     1867.49     1707.27     20.73 o 
  -2   4   3       16.44        1.91      2.23 o 
  -1   4   3       38.26       40.34      3.03 o 
   0   4   3      373.13      379.36      7.97 o 
   1   4   3        0.00       -1.86      1.86 o 
   2   4   3       56.42       77.26      3.53 o 
   3   4   3      929.61      884.36     12.69 o 
   4   4   3      775.01      717.35     11.96 o 
   5   4   3       83.07       98.44      4.91 o 
   6   4   3      173.48      166.86      7.91 o 
   7   4   3       79.60       70.57      6.86 o 
   8   4   3       34.38       27.44      6.11 o 
   9   4   3        4.42       -3.31      6.46 o 
  10   4   3        1.73        9.77      7.68 o 
  11   4   3      326.43      312.01     20.40 o 
  12   4   3      127.56      150.30     16.61 o 
  13   4   3        7.24       11.03     13.81 o 
 -14   5   3       97.42      124.15     33.47 o 
 -13   5   3      138.70      112.91     45.95 o 
 -12   5   3        2.47      -12.83     12.83 o 
 -11   5   3        2.71        3.63      7.91 o 
 -10   5   3        2.49       -3.08      5.89 o 
  -9   5   3       39.26       36.37      6.10 o 
  -8   5   3      263.71      267.13     11.32 o 
  -7   5   3       80.86       70.59     10.33 o 
  -6   5   3       43.10       48.15      5.44 o 
  -5   5   3      830.13      786.80     12.71 o 
  -4   5   3      936.63      922.42     13.72 o 
  -3   5   3     3581.66     3488.28     44.69 o 
  -2   5   3     1295.97     1240.14     17.04 o 
  -1   5   3      148.40      156.99      5.66 o 
   0   5   3       39.69       37.39      3.61 o 
   1   5   3      127.71      155.13      5.45 o 
   2   5   3     1258.47     1337.39     16.56 o 
   3   5   3      699.55      763.50     12.23 o 
   4   5   3      128.46      129.26      5.29 o 
   5   5   3      962.25      879.46     16.74 o 
   6   5   3      116.24      111.87      7.20 o 
   7   5   3       86.54       96.57      6.75 o 
   8   5   3        0.00       -6.15      6.15 o 
   9   5   3        5.07       -6.20      7.32 o 
  10   5   3      143.25      145.45     12.59 o 
  11   5   3       26.22       26.21     10.18 o 
  12   5   3        1.13       -1.17     11.20 o 
  13   5   3        4.96       15.00     19.32 o 
 -13   6   3       51.20       75.85     20.40 o 
 -12   6   3       34.29       27.42     13.79 o 
 -11   6   3      114.31      112.18     14.96 o 
 -10   6   3       63.59       64.00     12.71 o 
  -9   6   3       59.52       50.32      9.10 o 
  -8   6   3        5.08       -1.29      5.71 o 
  -7   6   3       51.18       40.27      6.20 o 
  -6   6   3      225.56      236.17     10.07 o 
  -5   6   3      878.20      890.87     16.29 o 
  -4   6   3        6.91       -3.13      3.13 o 
  -3   6   3       30.32       31.22      4.10 o 
  -2   6   3     3187.49     3293.57     36.79 o 
  -1   6   3        4.52       -2.33      3.03 o 
   0   6   3       26.89       16.92      3.62 o 
   1   6   3      159.07      188.93      6.70 o 
   2   6   3     1224.57     1205.21     16.25 o 
   3   6   3      506.43      508.75      9.76 o 
   4   6   3      789.45      736.27     14.98 o 
   5   6   3      486.73      555.01     13.51 o 
   6   6   3       47.57       23.01      6.72 o 
   7   6   3      174.00      158.82     11.17 o 
   8   6   3       12.31        3.36      6.98 o 
   9   6   3      125.69       98.96     12.06 o 
  10   6   3        2.26       -5.04      9.20 o 
  11   6   3       71.53       84.71     12.68 o 
  12   6   3       12.94       -7.40     16.66 o 
  13   6   3       12.82       34.38     28.30 o 
 -13   7   3       27.27        4.10     18.92 o 
 -12   7   3       37.57       19.53     13.37 o 
 -11   7   3        1.23      -10.04     14.09 o 
 -10   7   3       39.35       51.44     12.33 o 
  -9   7   3       19.11        9.25     10.22 o 
  -8   7   3      127.15      117.30     13.02 o 
  -7   7   3      964.02      926.80     20.21 o 
  -6   7   3      399.00      360.86     12.52 o 
  -5   7   3       49.80       41.25      6.13 o 
  -4   7   3      354.92      330.33      9.05 o 
  -3   7   3      203.81      169.92      8.27 o 
  -2   7   3      306.37      312.58     13.55 o 
  -1   7   3      292.75      280.29      8.49 o 
   0   7   3      894.31      929.70     15.64 o 
   1   7   3      710.33      761.30     15.25 o 
   2   7   3      570.04      557.18     10.94 o 
   3   7   3      694.00      633.97     13.56 o 
   4   7   3      262.79      277.12     12.71 o 
   5   7   3      201.68      189.64     11.43 o 
   6   7   3      294.00      272.54     14.07 o 
   7   7   3        0.25       -6.28      6.28 o 
   8   7   3       69.60       59.03     10.28 o 
   9   7   3       22.21       21.06      8.82 o 
  10   7   3      157.73      119.13     17.22 o 
  11   7   3       98.67       85.59     15.15 o 
  12   7   3      148.44      134.14     18.03 o 
 -12   8   3        0.07       -2.14     14.89 o 
 -11   8   3        6.63        4.62     13.15 o 
 -10   8   3       31.55       31.66     12.90 o 
  -9   8   3       19.24       20.60     11.50 o 
  -8   8   3      109.06       94.60     12.97 o 
  -7   8   3     1750.74     1743.95     41.43 o 
  -6   8   3       80.10       80.10      8.49 o 
  -5   8   3       50.01       46.52      6.38 o 
  -4   8   3      462.83      443.76     12.28 o 
  -3   8   3        5.09       -1.42      4.42 o 
  -2   8   3      334.61      330.63     10.65 o 
  -1   8   3      467.93      507.65     12.08 o 
   0   8   3      341.13      341.29      9.98 o 
   1   8   3       26.21       12.64      5.29 o 
   2   8   3        7.87        3.11      4.36 o 
   3   8   3       36.75       47.00      6.68 o 
   4   8   3      109.71      127.01     12.73 o 
   5   8   3     1694.45     1613.96     32.87 o 
   6   8   3        5.78       21.04      7.61 o 
   7   8   3      134.63      106.13     11.10 o 
   8   8   3       16.88        1.95     10.06 o 
   9   8   3        4.33       -1.84      9.41 o 
  10   8   3       39.90       36.59     13.26 o 
  11   8   3       28.27       26.60     14.09 o 
  12   8   3        0.65      -26.32     26.32 o 
 -11   9   3        9.15        0.08     14.10 o 
 -10   9   3        0.54      -12.22     12.22 o 
  -9   9   3        8.94        0.68     11.08 o 
  -8   9   3       35.55       39.50     11.36 o 
  -7   9   3        6.02       -9.02      9.02 o 
  -6   9   3       10.27       17.08      8.19 o 
  -5   9   3      162.89      144.75     17.63 o 
  -4   9   3      137.39      149.61     10.17 o 
  -3   9   3      100.21       85.68     12.81 o 
  -2   9   3      810.18      754.38     15.97 o 
  -1   9   3     1318.18     1333.98     21.86 o 
   0   9   3      261.92      270.92     11.55 o 
   1   9   3      788.62      765.76     18.16 o 
   2   9   3     1441.76     1457.05     24.22 o 
   3   9   3      558.15      511.59     16.09 o 
   4   9   3       54.35       57.48      7.98 o 
   5   9   3        2.56        1.89      7.34 o 
   6   9   3      477.05      483.74     18.85 o 
   7   9   3      190.23      170.13     13.60 o 
   8   9   3       36.40       14.46      9.88 o 
   9   9   3        6.91       10.99     16.25 o 
  10   9   3        7.69       13.40     14.19 o 
  11   9   3       16.02       11.56     22.36 o 
 -10  10   3      264.45      334.38     30.77 o 
  -9  10   3        0.04      -12.05     12.83 o 
  -8  10   3        5.03        3.37     11.43 o 
  -7  10   3        2.75       12.64     11.05 o 
  -6  10   3       10.68       14.65      9.09 o 
  -5  10   3       50.23       35.36      9.23 o 
  -4  10   3      327.08      254.32     14.92 o 
  -3  10   3        0.28        4.97      7.33 o 
  -2  10   3      130.34      101.26     10.40 o 
  -1  10   3        3.75       -2.99      6.27 o 
   0  10   3      207.69      158.05     10.64 o 
   1  10   3      200.22      200.58     11.58 o 
   2  10   3     1732.53     1660.03     30.66 o 
   3  10   3       17.40       17.76      7.37 o 
   4  10   3      266.05      307.61     24.08 o 
   5  10   3      213.00      217.91     14.88 o 
   6  10   3        0.55       -8.67      8.67 o 
   7  10   3       82.86       84.77     12.08 o 
   8  10   3       79.29       59.35     14.63 o 
   9  10   3        2.81        1.42     14.06 o 
  10  10   3        4.18       -7.56     20.31 o 
 -10  11   3      193.91      283.28     41.23 o 
  -9  11   3       64.06       57.46     16.85 o 
  -8  11   3       17.66        3.94     13.20 o 
  -7  11   3       36.19       23.39     12.68 o 
  -6  11   3      354.50      397.35     20.55 o 
  -5  11   3       14.80       14.72     11.62 o 
  -4  11   3      271.45      269.50     28.39 o 
  -3  11   3      110.48       99.19     34.46 o 
  -2  11   3       57.60       27.00     11.58 o 
  -1  11   3      429.95      433.55     18.31 o 
   0  11   3       13.82        5.57      9.22 o 
   1  11   3       62.22       50.73      9.12 o 
   2  11   3       45.45       33.65      8.61 o 
   3  11   3      105.94      121.94     11.09 o 
   4  11   3      201.35      187.85     12.94 o 
   5  11   3      266.64      295.24     17.80 o 
   6  11   3        0.70       -2.67     10.29 o 
   7  11   3        1.03      -11.06     12.50 o 
   8  11   3       15.83       -1.59     14.54 o 
   9  11   3        3.81      -21.91     23.89 o 
  -7  12   3       73.44       66.07     21.19 o 
  -6  12   3        7.03       19.16     14.18 o 
  -5  12   3        4.03       18.47     12.63 o 
  -4  12   3      122.38       94.63     16.41 o 
  -3  12   3       22.18       14.80     11.82 o 
  -2  12   3      405.30      401.33     28.98 o 
  -1  12   3      281.88      307.71     21.05 o 
   0  12   3        0.06       -9.40      9.40 o 
   1  12   3       48.35       60.78     11.78 o 
   2  12   3      176.03      192.39     15.60 o 
   3  12   3      132.66      117.70     13.53 o 
   4  12   3       53.05       34.40     11.01 o 
   5  12   3        6.97       -6.34     11.47 o 
   6  12   3      100.28       82.20     17.04 o 
   7  12   3      193.50      210.39     21.18 o 
   8  12   3       18.74       31.49     30.12 o 
  -6  13   3       77.33       84.74     29.21 o 
  -5  13   3       81.74      104.40     17.97 o 
  -4  13   3      352.63      455.64     28.33 o 
  -3  13   3       11.96       21.45     14.27 o 
  -2  13   3       18.32       -5.43     18.26 o 
  -1  13   3      160.21      217.16     36.82 o 
   0  13   3       96.87       85.33     28.75 o 
   1  13   3      332.70      321.40     19.98 o 
   2  13   3       47.16       35.36     12.30 o 
   3  13   3        3.24       -9.94     11.88 o 
   4  13   3       12.85        0.37     41.53 o 
   5  13   3        7.98        1.64     18.54 o 
  -3  14   3      116.70      127.80     20.80 o 
  -2  14   3       77.46       86.06     19.68 o 
  -1  14   3       36.09       -3.04     26.62 o 
   0  14   3      401.85      458.09     52.34 o 
   1  14   3       86.74       59.42     17.94 o 
   2  14   3       10.38        2.65     15.15 o 
   3  14   3      135.01      144.25     21.47 o 
 -14   0   4      130.91      102.69     31.19 o 
 -12   0   4      110.24      129.14     18.59 o 
 -10   0   4        4.73        8.97      9.82 o 
  -8   0   4      125.86      158.97     10.18 o 
  -6   0   4     2148.38     2302.60     38.37 o 
  -4   0   4     2224.70     2181.67     33.89 o 
  -2   0   4    86215.51    85829.05   1433.43 o 
   0   0   4     6766.51     7310.80    109.14 o 
   2   0   4    12885.03    14022.64    177.98 o 
   4   0   4      256.47      282.30      9.08 o 
   6   0   4      135.76      134.28      8.31 o 
   8   0   4       54.88       42.05     10.19 o 
  10   0   4     1502.97     1620.90     47.52 o 
  12   0   4      106.36       73.95     17.53 o 
  14   0   4       39.64       52.18     21.01 o 
 -15   1   4       12.55      -15.24     19.79 o 
 -14   1   4       11.47        1.56     14.04 o 
 -13   1   4        3.45       13.76     12.84 o 
 -12   1   4      109.77       98.13     13.15 o 
 -11   1   4      401.10      456.06     17.80 o 
 -10   1   4       17.27       30.84      7.57 o 
  -9   1   4       14.24       13.88      5.20 o 
  -8   1   4       70.35       86.82      6.35 o 
  -7   1   4      682.30      754.50     13.42 o 
  -6   1   4        1.02        4.32      2.83 o 
  -5   1   4      940.53      831.45     12.51 o 
  -4   1   4      755.22      664.00     10.10 o 
  -3   1   4      100.13      101.08      3.48 o 
  -2   1   4    16911.50    17966.50    149.29 o 
  -1   1   4     2752.04     2966.14     40.29 o 
   0   1   4     1084.44     1116.63     11.23 o 
   1   1   4     2948.35     3182.06     30.69 o 
   2   1   4    33378.79    35270.24    311.66 o 
   3   1   4     1497.57     1395.11     16.30 o 
   4   1   4     1785.29     1688.07     19.89 o 
   5   1   4       95.87      109.10     10.39 o 
   6   1   4     5964.67     6791.89     67.07 o 
   7   1   4      158.83      140.25      7.89 o 
   8   1   4      365.21      371.64     11.78 o 
   9   1   4       18.29       17.56      6.95 o 
  10   1   4       24.60       24.76      8.51 o 
  11   1   4       17.45       20.10      9.06 o 
  12   1   4        0.54       -7.91      9.80 o 
  13   1   4       12.82       10.48     11.63 o 
  14   1   4       70.20       49.59     16.94 o 
 -15   2   4        5.54      -13.57     20.31 o 
 -14   2   4       65.87       52.83     24.32 o 
 -13   2   4       21.10       19.17     12.57 o 
 -12   2   4       78.76       73.54     13.33 o 
 -11   2   4      540.13      532.06     22.63 o 
 -10   2   4       77.88       92.97     11.23 o 
  -9   2   4      126.23      171.94      9.58 o 
  -8   2   4       15.37       16.38      4.98 o 
  -7   2   4     1261.82     1417.45     20.08 o 
  -6   2   4     1029.79     1049.68     15.60 o 
  -5   2   4     1513.41     1670.09     20.55 o 
  -4   2   4     1237.09     1274.07     14.35 o 
  -3   2   4      702.09      753.75      8.79 o 
  -2   2   4      566.61      730.38      9.23 o 
  -1   2   4     3381.47     3892.87     34.67 o 
   0   2   4    18567.16    19190.60    172.21 o 
   1   2   4        8.66        3.14      1.65 o 
   2   2   4     3184.30     3191.45     34.81 o 
   3   2   4     2761.35     2948.42     30.48 o 
   4   2   4      996.35      961.87     15.99 o 
   5   2   4     3368.08     3764.30     46.85 o 
   6   2   4      158.43      207.65      8.25 o 
   7   2   4        8.98        6.40      4.23 o 
   8   2   4      116.13      111.86      7.77 o 
   9   2   4       83.38       86.73     11.14 o 
  10   2   4       13.80        0.27      7.74 o 
  11   2   4       32.45       26.64     14.71 o 
  12   2   4       59.07       95.27     14.96 o 
  13   2   4        2.48        6.89     15.66 o 
  14   2   4      118.25      148.55     28.88 o 
 -15   3   4      121.13      158.54     23.00 o 
 -14   3   4       66.98       74.66     15.11 o 
 -13   3   4       11.69       15.76     10.56 o 
 -12   3   4       73.29       71.94     12.79 o 
 -11   3   4      264.76      247.37     17.02 o 
 -10   3   4      103.64      114.14      9.66 o 
  -9   3   4       50.94       37.16      7.24 o 
  -8   3   4       20.62        6.60      4.11 o 
  -7   3   4      853.61      765.14     13.54 o 
  -6   3   4       96.34       78.15      4.32 o 
  -5   3   4      201.96      176.59      5.24 o 
  -4   3   4     8429.96     9321.30     75.93 o 
  -3   3   4      320.63      368.49     13.30 o 
  -2   3   4     2390.38     2474.66     26.20 o 
  -1   3   4     3050.32     3363.91     36.33 o 
   0   3   4     2538.14     2509.35     25.97 o 
   1   3   4    21978.28    23359.19    210.02 o 
   2   3   4     3728.96     4024.58     40.72 o 
   3   3   4      431.94      551.09      8.78 o 
   4   3   4    13770.08    14612.48    147.39 o 
   5   3   4     2523.26     2514.90     32.83 o 
   6   3   4      162.27      106.08     10.44 o 
   7   3   4       79.84       69.27      6.44 o 
   8   3   4       64.88       55.66      6.66 o 
   9   3   4      170.35      138.39     10.96 o 
  10   3   4       76.36       92.14      9.33 o 
  11   3   4      221.35      240.62     18.19 o 
  12   3   4      323.70      392.21     23.57 o 
  13   3   4       86.69       91.80     16.91 o 
  14   3   4       28.76       15.89     19.38 o 
 -14   4   4       34.69        7.05     13.33 o 
 -13   4   4        0.85      -10.23     10.23 o 
 -12   4   4       24.01       25.11      9.43 o 
 -11   4   4       43.70       56.08      8.40 o 
 -10   4   4      141.01      148.77      9.58 o 
  -9   4   4      279.19      268.07      9.92 o 
  -8   4   4        2.02        3.86      4.23 o 
  -7   4   4      246.85      243.82      7.97 o 
  -6   4   4        2.62       -0.79      3.59 o 
  -5   4   4     2222.45     2246.45     26.27 o 
  -4   4   4       92.07      110.52      4.78 o 
  -3   4   4     1507.89     1663.14     20.35 o 
  -2   4   4      129.05      115.90      7.57 o 
  -1   4   4     1172.44     1119.72     14.70 o 
   0   4   4     2668.21     2909.86     30.70 o 
   1   4   4        3.06        1.08      2.25 o 
   2   4   4      350.92      249.33      6.71 o 
   3   4   4      145.22      170.34      8.18 o 
   4   4   4      108.71      188.00      5.52 o 
   5   4   4      225.40      286.20      7.29 o 
   6   4   4      142.10      151.13      7.91 o 
   7   4   4        0.45       -2.23      4.71 o 
   8   4   4      369.45      383.36     14.78 o 
   9   4   4       59.62       45.17      8.64 o 
  10   4   4        0.02       -0.82      7.60 o 
  11   4   4       44.92       35.38     11.96 o 
  12   4   4       30.45       16.98     12.40 o 
  13   4   4        0.13       -4.06     13.55 o 
  14   4   4       48.55       14.76     31.34 o 
 -14   5   4       26.58       28.30     28.60 o 
 -13   5   4       30.80       40.44     18.28 o 
 -12   5   4      108.68      135.58     12.92 o 
 -11   5   4       67.37       47.36     15.16 o 
 -10   5   4        0.40        1.25      6.44 o 
  -9   5   4       30.25       18.77      6.21 o 
  -8   5   4      349.65      354.76     16.45 o 
  -7   5   4      154.01      142.58      8.34 o 
  -6   5   4      368.03      349.38     15.80 o 
  -5   5   4        1.07       -1.34      2.96 o 
  -4   5   4     1032.12     1066.54     19.53 o 
  -3   5   4      348.97      408.68     10.31 o 
  -2   5   4     2427.37     3008.15     33.15 o 
  -1   5   4       52.37       52.34      3.90 o 
   0   5   4      663.07      560.45     12.47 o 
   1   5   4       32.52       54.68      3.96 o 
   2   5   4      252.27      327.03     10.46 o 
   3   5   4      887.37      910.22     13.67 o 
   4   5   4      191.30      147.09      5.80 o 
   5   5   4      460.89      445.65     11.53 o 
   6   5   4      149.70      140.20      9.81 o 
   7   5   4      146.88      125.95      9.88 o 
   8   5   4      302.46      363.24     15.06 o 
   9   5   4      213.45      244.93     14.35 o 
  10   5   4      213.95      188.68     13.81 o 
  11   5   4       12.79       -4.89      9.24 o 
  12   5   4        0.02       -0.34     12.29 o 
  13   5   4       65.13       52.03     15.75 o 
 -13   6   4       11.38      -10.68     17.18 o 
 -12   6   4        2.55      -11.92     11.92 o 
 -11   6   4        0.08       -5.90     10.41 o 
 -10   6   4       35.42       16.64      8.41 o 
  -9   6   4     1383.71     1347.56     30.00 o 
  -8   6   4      337.24      329.85     14.78 o 
  -7   6   4       67.86       61.23      6.94 o 
  -6   6   4        0.25       -1.34      4.20 o 
  -5   6   4      822.77      750.70     14.74 o 
  -4   6   4        6.79        3.77      3.31 o 
  -3   6   4       15.10        3.78      5.18 o 
  -2   6   4     1913.92     2056.27     25.69 o 
  -1   6   4      482.12      586.81     11.36 o 
   0   6   4     2645.43     2824.28     32.24 o 
   1   6   4       58.60       23.92      3.33 o 
   2   6   4     3288.87     3351.96     50.65 o 
   3   6   4      979.36     1088.57     16.32 o 
   4   6   4      195.88      215.04     10.78 o 
   5   6   4      627.55      596.10     17.00 o 
   6   6   4      125.74      109.89     10.43 o 
   7   6   4        9.40        4.33      6.34 o 
   8   6   4       32.45       11.79      7.79 o 
   9   6   4      318.13      297.44     19.37 o 
  10   6   4       80.14       71.69     11.01 o 
  11   6   4       32.49       52.80     12.19 o 
  12   6   4      182.48      177.68     18.97 o 
 -13   7   4       14.67       11.11     19.72 o 
 -12   7   4      214.34      200.75     20.28 o 
 -11   7   4        1.18       -1.80     10.82 o 
 -10   7   4        0.25        5.31     10.77 o 
  -9   7   4      173.63      143.43     14.14 o 
  -8   7   4       40.14       47.10      9.09 o 
  -7   7   4       31.30       33.87      8.43 o 
  -6   7   4      111.39      109.34      7.64 o 
  -5   7   4      391.43      411.83     13.55 o 
  -4   7   4        1.11       -0.10      3.65 o 
  -3   7   4      134.25      141.26      7.01 o 
  -2   7   4     1046.55     1144.48     18.09 o 
  -1   7   4      316.09      347.59      9.33 o 
   0   7   4      569.71      580.40     12.04 o 
   1   7   4      884.57      977.12     16.04 o 
   2   7   4      630.67      653.19     13.70 o 
   3   7   4     1890.61     1849.35     26.05 o 
   4   7   4     2257.38     2330.93     39.38 o 
   5   7   4       15.88       10.70      6.38 o 
   6   7   4      139.81      164.92     11.79 o 
   7   7   4        3.07       -2.82      6.96 o 
   8   7   4       84.99       58.68      9.90 o 
   9   7   4       20.30        9.55      8.38 o 
  10   7   4      218.97      231.65     16.24 o 
  11   7   4        6.49       10.94     10.84 o 
  12   7   4       16.97       -0.43     18.62 o 
 -12   8   4       32.90       39.23     16.96 o 
 -11   8   4       20.82        7.06     13.48 o 
 -10   8   4      102.95      110.88     15.48 o 
  -9   8   4      180.07      174.16     25.95 o 
  -8   8   4      159.39      143.05     14.37 o 
  -7   8   4     1317.97     1240.02     34.55 o 
  -6   8   4     1138.42     1138.50     23.62 o 
  -5   8   4       11.55       -5.13      5.13 o 
  -4   8   4       23.99       21.24      5.82 o 
  -3   8   4      204.29      201.78      8.76 o 
  -2   8   4      569.21      531.75     12.49 o 
  -1   8   4      332.19      380.30     10.44 o 
   0   8   4     1420.40     1455.33     21.96 o 
   1   8   4     1752.88     1744.75     31.45 o 
   2   8   4        0.13       -0.54      4.34 o 
   3   8   4       72.97       88.09      7.84 o 
   4   8   4      164.19      183.62     11.67 o 
   5   8   4      244.75      221.97     15.83 o 
   6   8   4       30.48       41.72      8.25 o 
   7   8   4      543.83      534.08     19.60 o 
   8   8   4      131.48      131.69     13.00 o 
   9   8   4        1.50       -0.99      9.64 o 
  10   8   4       27.82       26.18     10.56 o 
  11   8   4       13.60        0.15     13.35 o 
  12   8   4        1.48       12.32     28.91 o 
 -11   9   4       27.75       34.37     14.75 o 
 -10   9   4      143.40      160.57     18.11 o 
  -9   9   4      222.28      244.83     19.78 o 
  -8   9   4       75.42       61.58     12.54 o 
  -7   9   4       24.95       19.95      9.74 o 
  -6   9   4      300.72      292.48     16.26 o 
  -5   9   4      189.98      241.94     24.55 o 
  -4   9   4      310.40      299.32     11.67 o 
  -3   9   4        9.19        6.14      5.40 o 
  -2   9   4        6.41        6.07      5.90 o 
  -1   9   4      252.05      299.91     12.89 o 
   0   9   4       54.71       42.31      6.74 o 
   1   9   4      429.71      399.75     17.32 o 
   2   9   4     1839.99     1898.83     32.18 o 
   3   9   4      301.94      286.56     13.16 o 
   4   9   4      350.14      330.89     16.08 o 
   5   9   4      312.26      300.79     16.13 o 
   6   9   4     1282.72     1260.57     38.52 o 
   7   9   4       45.14       35.77      9.90 o 
   8   9   4       93.07      125.88     17.21 o 
   9   9   4       30.55       54.45     12.03 o 
  10   9   4       75.99       78.98     16.34 o 
  11   9   4        2.11       -2.74     27.39 o 
 -10  10   4       42.51       47.53     15.31 o 
  -9  10   4       14.47       30.01     12.99 o 
  -8  10   4       67.28       73.63     13.96 o 
  -7  10   4      143.93      127.51     14.55 o 
  -6  10   4       18.08       20.06      9.45 o 
  -5  10   4      137.02      147.18     12.81 o 
  -4  10   4      199.48      234.54     16.71 o 
  -3  10   4      149.29      109.00     13.17 o 
  -2  10   4      243.40      299.95     13.91 o 
  -1  10   4       23.24        5.39      6.43 o 
   0  10   4      141.32      141.40     10.13 o 
   1  10   4      148.67      114.09      8.91 o 
   2  10   4      296.89      288.10     13.88 o 
   3  10   4      105.26      123.28     10.52 o 
   4  10   4       39.43       42.39     11.90 o 
   5  10   4       67.84       62.01     12.59 o 
   6  10   4       31.90       32.19     10.82 o 
   7  10   4       59.54       82.99     12.99 o 
   8  10   4       13.66       -0.23     11.04 o 
   9  10   4       11.28        1.77     13.02 o 
  10  10   4       11.93        7.15     25.41 o 
 -10  11   4      109.14      122.17     33.32 o 
  -9  11   4       30.25       30.95     16.42 o 
  -8  11   4      130.74      127.66     18.35 o 
  -7  11   4      243.64      242.13     20.01 o 
  -6  11   4       48.19       31.40     12.14 o 
  -5  11   4        4.98        8.45     10.53 o 
  -4  11   4        0.21       -9.68      9.68 o 
  -3  11   4       55.32       47.56     13.85 o 
  -2  11   4      149.66      136.59     21.38 o 
  -1  11   4       44.76       56.72      9.70 o 
   0  11   4      119.29       86.90     21.42 o 
   1  11   4      132.39      109.48     10.70 o 
   2  11   4      102.82      117.24     10.95 o 
   3  11   4        9.56        0.20      7.89 o 
   4  11   4       11.53        4.32      9.38 o 
   5  11   4       65.57       57.34     11.43 o 
   6  11   4      351.47      428.71     21.79 o 
   7  11   4       39.51       33.72     14.24 o 
   8  11   4      160.40      207.24     21.28 o 
   9  11   4       30.96       28.91     27.39 o 
  -7  12   4       16.10       -6.07     29.13 o 
  -6  12   4       75.50      111.18     17.60 o 
  -5  12   4       15.07        6.98     13.22 o 
  -4  12   4       12.81        8.97     12.74 o 
  -3  12   4        0.19        7.14     14.73 o 
  -2  12   4      100.27       96.16     18.19 o 
  -1  12   4      505.40      463.71     24.00 o 
   0  12   4        3.90       -3.76     11.28 o 
   1  12   4      437.39      458.13     20.99 o 
   2  12   4       15.79        5.77     10.31 o 
   3  12   4       33.29       23.75     10.24 o 
   4  12   4        1.53      -10.53     10.53 o 
   5  12   4      215.98      218.12     18.33 o 
   6  12   4       87.07       82.30     17.38 o 
   7  12   4      170.12      186.33     25.61 o 
   8  12   4        9.16       -5.63     27.99 o 
  -5  13   4       49.97       60.10     16.71 o 
  -4  13   4      155.00      211.52     21.62 o 
  -3  13   4      130.06      134.98     18.06 o 
  -2  13   4       21.63        7.33     31.87 o 
  -1  13   4        0.01      -10.35     25.10 o 
   0  13   4       22.21        1.22     20.08 o 
   1  13   4      101.41      127.38     18.11 o 
   2  13   4       75.48       57.52     13.57 o 
   3  13   4       11.07      -11.77     11.77 o 
   4  13   4      102.67      120.11     18.37 o 
   5  13   4       69.05      108.97     23.67 o 
   6  13   4       37.89      -26.32     26.32 o 
  -3  14   4       47.39       40.79     21.24 o 
  -2  14   4        1.79      -17.98     17.98 o 
  -1  14   4      124.13      232.32     39.71 o 
   0  14   4        2.08      -25.86     25.86 o 
   1  14   4        5.47       20.21     20.28 o 
   2  14   4       71.69       60.15     22.44 o 
   3  14   4       38.16       48.46     30.28 o 
 -15   0   5       33.68       45.79     30.73 o 
 -13   0   5        0.54       -9.61     14.40 o 
 -11   0   5     1059.41     1163.47     39.71 o 
  -9   0   5      225.14      218.57     12.47 o 
  -7   0   5        0.07       -3.14      4.63 o 
  -5   0   5      755.75      746.30     19.39 o 
  -3   0   5      233.91      221.43      6.93 o 
  -1   0   5      109.15       99.96      5.77 o 
   1   0   5      138.33      112.63      5.01 o 
   3   0   5      559.12      503.85     12.04 o 
   5   0   5      669.53      661.92     15.93 o 
   7   0   5       21.58       20.35      5.59 o 
   9   0   5        5.55        2.03      8.97 o 
  11   0   5       78.56       93.04     15.80 o 
  13   0   5        4.56      -11.39     22.06 o 
 -15   1   5        1.36      -23.01     31.34 o 
 -14   1   5       19.31       -8.09     14.02 o 
 -13   1   5        0.10      -11.68     11.68 o 
 -12   1   5      366.58      408.84     18.87 o 
 -11   1   5        9.56        7.39      8.02 o 
 -10   1   5      223.39      200.82     10.81 o 
  -9   1   5       44.17       58.06      6.55 o 
  -8   1   5       76.00       60.26      5.26 o 
  -7   1   5      208.87      223.51      8.66 o 
  -6   1   5       31.83       40.38      3.88 o 
  -5   1   5        1.04       -2.29      2.29 o 
  -4   1   5      496.77      466.71      8.26 o 
  -3   1   5      865.32      796.15      8.92 o 
  -2   1   5       99.45       81.13      2.64 o 
  -1   1   5      464.47      436.38      7.20 o 
   0   1   5      941.07      909.75      9.87 o 
   1   1   5       27.89       19.91      2.12 o 
   2   1   5       11.83        1.97      1.67 o 
   3   1   5      451.81      423.09      7.39 o 
   4   1   5      721.89      681.13     10.76 o 
   5   1   5      355.04      392.08      8.27 o 
   6   1   5      584.00      483.07     10.06 o 
   7   1   5       80.95       84.13      6.48 o 
   8   1   5        0.94       -4.55      4.65 o 
   9   1   5      361.33      339.00     14.49 o 
  10   1   5      116.08       98.69     10.86 o 
  11   1   5        7.50       -8.03      8.03 o 
  12   1   5      130.64      147.74     14.51 o 
  13   1   5       28.93      -11.04     11.04 o 
  14   1   5       54.01       38.57     17.13 o 
 -15   2   5       48.26       31.95     28.60 o 
 -14   2   5       14.75      -10.81     14.68 o 
 -13   2   5       31.82       35.16     13.76 o 
 -12   2   5       50.78       57.94     12.96 o 
 -11   2   5       94.85      120.77     15.10 o 
 -10   2   5       65.18       39.85      7.30 o 
  -9   2   5       52.68       58.07      6.70 o 
  -8   2   5        0.36       -1.14      4.88 o 
  -7   2   5      175.33      194.49      7.34 o 
  -6   2   5      247.56      229.66     10.68 o 
  -5   2   5       84.11       72.94      3.71 o 
  -4   2   5      194.88      172.76      4.35 o 
  -3   2   5      604.97      595.32      8.49 o 
  -2   2   5      495.58      436.13      9.53 o 
  -1   2   5        0.28       -0.29      1.22 o 
   0   2   5        0.17       -1.29      1.29 o 
   1   2   5      923.37      885.14     12.90 o 
   2   2   5      649.43      595.02      8.56 o 
   3   2   5     1281.50     1237.34     15.23 o 
   4   2   5     2010.08     2193.89     27.27 o 
   5   2   5      207.02      173.72      5.42 o 
   6   2   5       93.23       76.84      5.20 o 
   7   2   5     1019.20     1032.55     19.43 o 
   8   2   5      170.34      183.13      9.76 o 
   9   2   5      663.61      616.25     16.47 o 
  10   2   5        6.08       11.99      7.57 o 
  11   2   5       14.39       15.00      9.25 o 
  12   2   5        3.25        2.90     11.62 o 
  13   2   5       63.12       81.84     16.44 o 
  14   2   5      250.39      288.60     23.91 o 
 -15   3   5        4.22      -23.36     23.36 o 
 -14   3   5       41.48       55.28     12.28 o 
 -13   3   5        2.25        1.97      9.55 o 
 -12   3   5        9.04       -4.50      8.66 o 
 -11   3   5      462.27      431.57     15.00 o 
 -10   3   5        1.40       -3.01      5.17 o 
  -9   3   5      404.16      386.04     10.98 o 
  -8   3   5       11.01       14.45      4.41 o 
  -7   3   5      232.42      248.07      7.09 o 
  -6   3   5      767.89      743.80     13.29 o 
  -5   3   5      275.46      265.28      7.89 o 
  -4   3   5       13.90        9.45      2.24 o 
  -3   3   5        4.94        0.55      1.86 o 
  -2   3   5      594.07      593.44      9.22 o 
  -1   3   5      181.50      179.84      7.59 o 
   0   3   5        0.02       -0.33      1.43 o 
   1   3   5      213.74      170.93      6.38 o 
   2   3   5      523.53      458.32      9.19 o 
   3   3   5      901.84      851.60     11.98 o 
   4   3   5        1.71        4.29      3.79 o 
   5   3   5       66.68       80.96      7.40 o 
   6   3   5       37.03       26.42      4.71 o 
   7   3   5       52.45       46.19      5.76 o 
   8   3   5       91.39       98.33      7.78 o 
   9   3   5        0.01       -5.66      5.66 o 
  10   3   5       88.08       51.80     10.27 o 
  11   3   5       68.47       66.45     12.79 o 
  12   3   5       10.60       12.19     12.13 o 
  13   3   5       69.88       89.80     17.79 o 
  14   3   5       14.39       16.02     19.63 o 
 -14   4   5        0.99      -12.31     12.31 o 
 -13   4   5        0.18       -2.28     10.21 o 
 -12   4   5       13.04       -3.69      8.95 o 
 -11   4   5       26.95       21.44      7.65 o 
 -10   4   5       91.91       64.34      7.70 o 
  -9   4   5        3.04       -0.83      4.75 o 
  -8   4   5        7.34        3.39      4.11 o 
  -7   4   5        0.81       -3.50      3.54 o 
  -6   4   5      541.36      478.17      9.11 o 
  -5   4   5      102.72       99.40      5.50 o 
  -4   4   5       23.31       30.08      3.19 o 
  -3   4   5       55.98       55.45      3.77 o 
  -2   4   5       83.91       70.62      4.63 o 
  -1   4   5      104.19       92.84      4.92 o 
   0   4   5        9.75        5.26      2.00 o 
   1   4   5      433.57      388.51      6.64 o 
   2   4   5     2654.16     2613.58     32.34 o 
   3   4   5      668.88      618.13     10.07 o 
   4   4   5      780.19      713.46      9.45 o 
   5   4   5      209.35      218.47      6.49 o 
   6   4   5      435.31      416.43     11.61 o 
   7   4   5       25.39       22.78      7.03 o 
   8   4   5       27.13       12.97      6.49 o 
   9   4   5       44.52       26.25      8.04 o 
  10   4   5      148.77      150.32     13.46 o 
  11   4   5      123.10       82.31     13.59 o 
  12   4   5        2.53       -6.92     15.01 o 
  13   4   5        0.52       -4.70     13.21 o 
  14   4   5       40.98       39.25     30.12 o 
 -14   5   5        0.56      -13.08     25.26 o 
 -13   5   5        7.40      -14.75     23.66 o 
 -12   5   5       73.27       71.74     13.79 o 
 -11   5   5       51.43       58.22      9.05 o 
 -10   5   5      149.60      123.87      9.59 o 
  -9   5   5       84.49       72.06      9.42 o 
  -8   5   5       29.25       25.37      5.97 o 
  -7   5   5        7.65       10.53      4.83 o 
  -6   5   5      419.10      425.05     11.83 o 
  -5   5   5      391.66      355.83      8.50 o 
  -4   5   5      722.88      709.73     11.82 o 
  -3   5   5      386.18      405.84      8.99 o 
  -2   5   5     1768.91     1943.40     23.54 o 
  -1   5   5        7.32        1.98      2.50 o 
   0   5   5      795.61      791.90     12.38 o 
   1   5   5       11.52        1.04      2.34 o 
   2   5   5      496.77      493.71      9.06 o 
   3   5   5        8.52       -2.61      2.61 o 
   4   5   5        4.82        3.75      3.43 o 
   5   5   5        4.49        5.46      4.02 o 
   6   5   5      214.91      203.59     11.07 o 
   7   5   5       15.79       -0.75      5.72 o 
   8   5   5        2.41       -1.42      6.62 o 
   9   5   5      235.09      233.74     14.17 o 
  10   5   5       17.13       25.40      9.36 o 
  11   5   5        4.18       -2.80      9.41 o 
  12   5   5        1.44      -10.57     11.87 o 
  13   5   5       14.61        3.46     15.21 o 
 -13   6   5       34.77       53.02     19.57 o 
 -12   6   5       71.76       86.65     15.89 o 
 -11   6   5        6.27       -2.68      9.11 o 
 -10   6   5       70.16       51.85      9.85 o 
  -9   6   5      489.65      459.35     17.70 o 
  -8   6   5      424.33      402.53     15.61 o 
  -7   6   5        7.73       11.41      6.15 o 
  -6   6   5       75.48       74.85      6.25 o 
  -5   6   5        8.58        8.87      4.09 o 
  -4   6   5     1017.57      968.04     15.95 o 
  -3   6   5      117.50      124.41      6.14 o 
  -2   6   5       18.93       12.99      3.57 o 
  -1   6   5      711.70      743.31     12.91 o 
   0   6   5      497.92      529.10     10.55 o 
   1   6   5      231.79      227.51      6.38 o 
   2   6   5      890.14      831.17     14.00 o 
   3   6   5      169.59      131.75      8.82 o 
   4   6   5       69.75       89.10      7.66 o 
   5   6   5      582.43      535.80     24.19 o 
   6   6   5      175.88      180.20     11.24 o 
   7   6   5       84.62       77.19      8.99 o 
   8   6   5        2.43       -4.68      7.11 o 
   9   6   5        4.56       -3.26      7.82 o 
  10   6   5       18.81       16.71      9.71 o 
  11   6   5       32.65       40.04     16.44 o 
  12   6   5       69.78       54.91     15.95 o 
 -13   7   5        3.28       -5.16     19.81 o 
 -12   7   5       21.22       -0.75     14.21 o 
 -11   7   5        4.86       -0.40     11.94 o 
 -10   7   5        0.02       -6.53     10.50 o 
  -9   7   5      249.14      248.50     15.03 o 
  -8   7   5      111.02       97.03     10.53 o 
  -7   7   5      109.49      100.95     11.09 o 
  -6   7   5     1117.58     1082.21     22.15 o 
  -5   7   5     2158.42     2094.34     29.26 o 
  -4   7   5       12.15       14.93      4.47 o 
  -3   7   5        7.53        2.56      3.60 o 
  -2   7   5      274.32      252.28      8.47 o 
  -1   7   5      128.16      127.56      7.87 o 
   0   7   5      604.62      630.58     12.49 o 
   1   7   5       45.24       25.50      3.93 o 
   2   7   5     1213.00     1237.01     19.80 o 
   3   7   5      141.65      126.36      9.49 o 
   4   7   5      180.43      177.65     13.24 o 
   5   7   5     1591.16     1468.11     30.09 o 
   6   7   5       27.68       21.06      7.70 o 
   7   7   5      316.63      284.76     17.31 o 
   8   7   5       46.66       45.92      9.40 o 
   9   7   5       92.41      101.33     12.78 o 
  10   7   5       43.41       43.55     10.96 o 
  11   7   5        8.93       -2.58     10.89 o 
  12   7   5       81.16       92.48     17.86 o 
 -12   8   5      192.37      159.96     19.61 o 
 -11   8   5        0.08       -7.22     12.41 o 
 -10   8   5       16.00        3.55     18.63 o 
  -9   8   5       19.22        3.44     10.73 o 
  -8   8   5       25.46       16.20     10.64 o 
  -7   8   5      364.73      371.58     20.91 o 
  -6   8   5      183.22      204.76     11.26 o 
  -5   8   5      436.68      426.70     13.97 o 
  -4   8   5        0.51       -3.43      5.09 o 
  -3   8   5      599.88      555.09     13.00 o 
  -2   8   5        8.14        0.45      4.30 o 
  -1   8   5        0.19       -2.77      5.17 o 
   0   8   5      876.89      864.62     25.83 o 
   1   8   5      221.00      215.17      9.29 o 
   2   8   5       12.28        8.01      5.10 o 
   3   8   5      898.81      872.99     27.34 o 
   4   8   5      202.23      236.21     13.24 o 
   5   8   5      488.28      449.83     17.18 o 
   6   8   5      142.35      126.20     13.70 o 
   7   8   5      856.77      758.59     38.00 o 
   8   8   5       85.00       65.96     13.59 o 
   9   8   5       61.70       90.28     14.84 o 
  10   8   5       88.50       80.55     13.30 o 
  11   8   5        0.64       11.79     14.26 o 
  12   8   5       10.21        9.13     27.39 o 
 -11   9   5        2.86        1.45     13.74 o 
 -10   9   5       30.93       29.26     13.36 o 
  -9   9   5      113.55      131.32     15.87 o 
  -8   9   5       61.34       42.54     12.70 o 
  -7   9   5       10.52       -6.91      8.98 o 
  -6   9   5      285.92      249.66     18.38 o 
  -5   9   5      462.42      438.36     17.37 o 
  -4   9   5      413.75      423.27     15.86 o 
  -3   9   5     1716.53     1739.70     26.41 o 
  -2   9   5        5.01       -3.38      5.56 o 
  -1   9   5      148.59      152.25      9.63 o 
   0   9   5       82.38       66.12      7.46 o 
   1   9   5        6.15        0.79      5.36 o 
   2   9   5     1705.04     1651.26     39.68 o 
   3   9   5       67.66       40.76      9.24 o 
   4   9   5     1513.91     1518.09     32.58 o 
   5   9   5        0.06       -6.52      8.45 o 
   6   9   5      155.29      143.56     12.23 o 
   7   9   5        7.12       -3.18      9.11 o 
   8   9   5      397.59      405.29     20.63 o 
   9   9   5        1.53       20.21     11.42 o 
  10   9   5        2.58      -13.39     13.39 o 
  11   9   5       80.56       31.95     31.04 o 
 -10  10   5        5.80        7.37     14.36 o 
  -9  10   5       13.91        3.20     12.77 o 
  -8  10   5       63.64       47.93     13.32 o 
  -7  10   5        0.57       -4.10     11.41 o 
  -6  10   5       53.52       38.74      9.89 o 
  -5  10   5       11.53        5.89      8.59 o 
  -4  10   5       45.78       24.82      9.95 o 
  -3  10   5      261.06      274.54     22.25 o 
  -2  10   5       74.11       86.79      8.87 o 
  -1  10   5       50.31       53.51      7.96 o 
   0  10   5      435.36      370.29     14.16 o 
   1  10   5       13.56       -1.22      6.15 o 
   2  10   5      124.92      134.29     17.93 o 
   3  10   5        3.68        6.76      7.05 o 
   4  10   5       90.86       74.67     15.90 o 
   5  10   5        5.07       13.20      8.86 o 
   6  10   5        0.59        7.22      9.47 o 
   7  10   5        8.50       -8.86      9.43 o 
   8  10   5      297.61      331.56     20.17 o 
   9  10   5      135.99      150.13     19.28 o 
 -10  11   5        3.57      -11.41     28.60 o 
  -9  11   5        9.15      -13.27     13.87 o 
  -8  11   5      102.45      100.30     17.14 o 
  -7  11   5      123.30      140.95     17.12 o 
  -6  11   5       15.37        8.11     11.55 o 
  -5  11   5       40.26       49.77     13.06 o 
  -4  11   5        4.40        0.38     10.43 o 
  -3  11   5      101.64       97.29     16.99 o 
  -2  11   5       75.70       86.81     18.64 o 
  -1  11   5        2.03       -4.17      8.51 o 
   0  11   5       86.66       93.77     11.11 o 
   1  11   5      579.80      541.46     17.94 o 
   2  11   5       16.35       24.99      8.43 o 
   3  11   5       63.03       71.02     11.74 o 
   4  11   5      185.58      162.98     14.45 o 
   5  11   5       88.30       56.04     11.76 o 
   6  11   5      432.18      431.47     21.70 o 
   7  11   5       85.85      102.47     15.04 o 
   8  11   5      278.99      342.62     25.07 o 
  -7  12   5        0.35      -16.02     16.02 o 
  -6  12   5        0.01      -12.88     12.88 o 
  -5  12   5       12.18        7.67     12.57 o 
  -4  12   5       24.25       22.88     12.80 o 
  -3  12   5       43.55       16.67     18.87 o 
  -2  12   5      363.51      399.79     28.63 o 
  -1  12   5        5.45       16.94     11.17 o 
   0  12   5      270.49      276.04     20.43 o 
   1  12   5       23.70       23.71     10.59 o 
   2  12   5       21.52       30.68      9.87 o 
   3  12   5        0.00      -11.30     11.30 o 
   4  12   5       18.23       -3.66     10.66 o 
   5  12   5       51.74       51.19     12.92 o 
   6  12   5      252.73      285.06     20.10 o 
   7  12   5       19.70       19.98     19.23 o 
  -5  13   5       17.84        1.19     14.14 o 
  -4  13   5      113.04      127.29     18.41 o 
  -3  13   5       13.34        3.28     14.13 o 
  -2  13   5      305.65      343.14     29.39 o 
  -1  13   5       58.05       24.95     25.86 o 
   0  13   5        1.25       -7.19     20.23 o 
   1  13   5       17.43      -13.94     13.94 o 
   2  13   5      157.74      177.37     16.71 o 
   3  13   5      134.07      140.94     19.74 o 
   4  13   5        1.59        0.76     14.42 o 
   5  13   5        5.22      -14.46     14.46 o 
   6  13   5        9.24       13.08     27.99 o 
  -3  14   5        0.11       -1.67     26.47 o 
  -2  14   5      115.31      143.77     48.00 o 
  -1  14   5       10.37       -8.82     29.06 o 
   0  14   5        9.10       26.02     27.99 o 
   1  14   5       27.69      -20.72     36.36 o 
   2  14   5      374.04      502.33     37.27 o 
   3  14   5       25.08      -46.12     48.00 o 
 -14   0   6        9.67      -10.95     20.69 o 
 -12   0   6        2.00       -5.67     12.43 o 
 -10   0   6      527.38      499.66     24.27 o 
  -8   0   6        1.12       -3.99      5.55 o 
  -6   0   6      163.80      104.90      7.33 o 
  -4   0   6     1659.96     1703.84     28.22 o 
  -2   0   6    73986.87    76611.73    740.09 o 
   0   0   6    47017.29    48049.81    597.83 o 
   2   0   6       81.72       94.27      4.23 o 
   4   0   6     1116.38     1068.34     20.82 o 
   6   0   6     1095.03     1066.67     22.92 o 
   8   0   6       36.86       20.30      8.76 o 
  10   0   6        0.15        1.63     14.15 o 
  12   0   6      240.26      314.00     34.61 o 
  14   0   6        7.01       10.65     28.45 o 
 -15   1   6      116.93      170.40     37.73 o 
 -14   1   6        5.32        2.20     17.53 o 
 -13   1   6       44.05       19.79     24.13 o 
 -12   1   6        2.68       -3.65     10.80 o 
 -11   1   6     1521.48     1660.09     34.28 o 
 -10   1   6      910.77      921.10     20.28 o 
  -9   1   6      293.87      297.79     11.19 o 
  -8   1   6     1569.71     1623.58     23.08 o 
  -7   1   6      133.21      144.46      8.01 o 
  -6   1   6     1980.53     2001.06     25.13 o 
  -5   1   6     3349.90     3763.59     39.34 o 
  -4   1   6     3628.97     3895.17     34.51 o 
  -3   1   6    10426.79    11253.48     84.36 o 
  -2   1   6      100.60       53.68      3.16 o 
  -1   1   6    28769.51    30330.07    233.59 o 
   0   1   6    14306.84    15477.82    138.56 o 
   1   1   6     2523.96     2704.03     25.37 o 
   2   1   6    23002.60    23990.55    213.46 o 
   3   1   6      295.88      325.29      5.95 o 
   4   1   6    13279.84    14077.59    128.98 o 
   5   1   6        4.73        0.93      2.58 o 
   6   1   6     3743.29     3864.46     41.77 o 
   7   1   6      743.24      649.11     14.69 o 
   8   1   6      151.71      161.36      9.01 o 
   9   1   6      212.27      226.77     14.67 o 
  10   1   6      109.80      122.95     11.64 o 
  11   1   6        0.17       -1.01     12.45 o 
  12   1   6       28.22       27.09     10.62 o 
  13   1   6      104.66      118.95     27.25 o 
  14   1   6       30.78       34.45     26.98 o 
 -15   2   6        0.61      -14.26     16.29 o 
 -14   2   6       12.06        4.18     14.27 o 
 -13   2   6       17.47       23.74     12.20 o 
 -12   2   6       52.72       53.58     15.75 o 
 -11   2   6      274.46      292.20     18.37 o 
 -10   2   6        0.86       -5.37      6.09 o 
  -9   2   6        6.27       12.25      5.55 o 
  -8   2   6        2.47        3.36      3.72 o 
  -7   2   6       22.57       17.05      3.83 o 
  -6   2   6      668.46      669.72     10.65 o 
  -5   2   6     1170.03     1229.76     20.66 o 
  -4   2   6      486.84      440.83      7.14 o 
  -3   2   6       31.41       22.33      4.82 o 
  -2   2   6      447.08      499.38      9.06 o 
  -1   2   6      120.31       82.82      2.87 o 
   0   2   6     2262.09     2418.99     23.15 o 
   1   2   6     4774.02     4446.19     47.97 o 
   2   2   6      679.89      671.93     11.87 o 
   3   2   6     1803.22     1828.65     23.09 o 
   4   2   6      238.07      211.85      5.80 o 
   5   2   6      814.04      752.78     12.05 o 
   6   2   6       15.39       13.33      4.31 o 
   7   2   6      403.08      381.05     11.62 o 
   8   2   6     1271.35     1261.12     23.16 o 
   9   2   6      131.41      128.47      9.20 o 
  10   2   6       12.98       -7.64      7.64 o 
  11   2   6        6.89       -9.55      9.55 o 
  12   2   6        6.67       12.97     11.62 o 
  13   2   6       74.64       87.99     16.71 o 
  14   2   6        9.35       -6.68     14.93 o 
 -15   3   6        5.38       59.16     32.45 o 
 -14   3   6       28.67        1.43     11.14 o 
 -13   3   6       49.79       49.55     12.95 o 
 -12   3   6      500.78      529.21     18.69 o 
 -11   3   6      931.25      995.90     21.50 o 
 -10   3   6      444.93      465.12     14.11 o 
  -9   3   6      453.16      443.46     11.64 o 
  -8   3   6      196.86      231.99      8.59 o 
  -7   3   6     2080.74     2191.87     24.32 o 
  -6   3   6       67.16       46.19      3.71 o 
  -5   3   6       25.69       10.24      2.59 o 
  -4   3   6      432.57      407.53      7.72 o 
  -3   3   6      454.75      467.49      7.69 o 
  -2   3   6     2412.54     2458.41     24.46 o 
  -1   3   6       30.96       14.44      2.02 o 
   0   3   6     5184.14     5261.88     50.67 o 
   1   3   6      467.55      454.32      9.23 o 
   2   3   6      526.63      540.29     10.90 o 
   3   3   6     6402.15     6567.73     63.33 o 
   4   3   6     1804.02     1962.10     23.14 o 
   5   3   6       75.84       62.67      9.01 o 
   6   3   6      874.82      844.75     16.74 o 
   7   3   6      287.37      317.85     11.04 o 
   8   3   6      845.00      862.87     19.03 o 
   9   3   6      250.11      245.25     13.54 o 
  10   3   6      152.40      182.07     15.05 o 
  11   3   6      321.45      304.48     20.02 o 
  12   3   6       91.76       60.42     13.36 o 
  13   3   6        7.05       15.02     13.79 o 
  14   3   6        0.76        9.16     30.88 o 
 -14   4   6        0.90      -12.85     12.85 o 
 -13   4   6       93.31       88.28     12.12 o 
 -12   4   6       28.61       14.08      8.39 o 
 -11   4   6       17.66       14.87      7.28 o 
 -10   4   6       15.04        0.74      6.09 o 
  -9   4   6       81.21      100.65      9.70 o 
  -8   4   6        9.86       14.82      4.58 o 
  -7   4   6        0.00        1.29      3.63 o 
  -6   4   6        7.17        4.05      3.01 o 
  -5   4   6      737.82      846.76     11.91 o 
  -4   4   6      691.55      633.20     11.97 o 
  -3   4   6      185.36      206.34      6.36 o 
  -2   4   6     5228.02     5555.83     65.07 o 
  -1   4   6     1053.17     1098.22     17.45 o 
   0   4   6      496.60      462.43      7.59 o 
   1   4   6     4990.60     5176.04     57.26 o 
   2   4   6      447.25      408.44      9.52 o 
   3   4   6      986.86     1250.21     16.32 o 
   4   4   6     1256.61     1367.47     14.95 o 
   5   4   6       39.66       31.15      4.32 o 
   6   4   6       22.70       24.10      5.10 o 
   7   4   6      328.43      301.37     12.91 o 
   8   4   6       24.70       11.22      6.44 o 
   9   4   6      194.96      218.30     13.58 o 
  10   4   6        0.62        3.45     10.01 o 
  11   4   6      124.51      136.83     15.72 o 
  12   4   6      146.81      195.25     19.08 o 
  13   4   6        0.35        5.39     14.69 o 
  14   4   6      159.95      191.09     38.49 o 
 -14   5   6       17.13      -25.56     25.56 o 
 -13   5   6       57.96       56.25     13.48 o 
 -12   5   6      206.73      207.04     18.50 o 
 -11   5   6      273.49      317.91     14.08 o 
 -10   5   6       53.12       48.41      9.21 o 
  -9   5   6       15.00       15.54      7.50 o 
  -8   5   6      799.24      702.52     24.79 o 
  -7   5   6      178.24      214.37      9.84 o 
  -6   5   6     1633.88     1751.21     24.77 o 
  -5   5   6       51.41       50.74      4.32 o 
  -4   5   6      310.60      327.57      8.85 o 
  -3   5   6       43.69       26.87      3.51 o 
  -2   5   6     3228.50     3657.10     39.02 o 
  -1   5   6     1051.92     1125.94     16.07 o 
   0   5   6     3671.33     4118.96     39.58 o 
   1   5   6     1956.70     1969.46     21.70 o 
   2   5   6       83.39      124.07      7.90 o 
   3   5   6       35.92       46.29      6.16 o 
   4   5   6       56.25       51.32      6.39 o 
   5   5   6      148.88      156.56     10.04 o 
   6   5   6      157.53      148.38     13.64 o 
   7   5   6       45.66       34.48      7.22 o 
   8   5   6      116.50       85.52      9.64 o 
   9   5   6      231.57      203.21     17.52 o 
  10   5   6        1.02       -2.52      8.32 o 
  11   5   6       40.03       61.25     11.76 o 
  12   5   6       44.88       63.53     16.66 o 
  13   5   6       54.18       50.20     15.79 o 
 -13   6   6       77.57       90.92     17.53 o 
 -12   6   6       26.39       14.47     13.16 o 
 -11   6   6       11.66       -3.15      9.01 o 
 -10   6   6       14.71       -6.12      8.09 o 
  -9   6   6      402.23      419.70     16.95 o 
  -8   6   6      108.20       88.62      9.51 o 
  -7   6   6     1232.95     1200.01     26.02 o 
  -6   6   6      113.17       92.79      7.28 o 
  -5   6   6       44.63       68.20      5.15 o 
  -4   6   6     1118.49     1027.70     16.60 o 
  -3   6   6       13.49       18.66      3.75 o 
  -2   6   6       84.81      127.68      6.43 o 
  -1   6   6      497.54      530.64     10.72 o 
   0   6   6      312.54      350.38      8.48 o 
   1   6   6     3694.20     3931.43     39.18 o 
   2   6   6       34.54       30.57      4.70 o 
   3   6   6      161.37      142.21      7.45 o 
   4   6   6      173.25      200.44     10.94 o 
   5   6   6      930.19      987.24     28.40 o 
   6   6   6      216.13      196.23     11.66 o 
   7   6   6      499.63      495.45     17.56 o 
   8   6   6        0.09        6.36      7.32 o 
   9   6   6      184.85      177.21     13.17 o 
  10   6   6       95.14      106.07     12.44 o 
  11   6   6       38.85       30.22     11.26 o 
  12   6   6       61.58       73.26     16.58 o 
  13   6   6        0.91      -20.23     25.56 o 
 -13   7   6       26.88       26.04     19.80 o 
 -12   7   6        9.86       14.01     14.15 o 
 -11   7   6      141.67      151.99     31.38 o 
 -10   7   6        8.84       -2.04     11.07 o 
  -9   7   6       28.38       40.56      9.34 o 
  -8   7   6      298.44      245.19     14.17 o 
  -7   7   6       55.96       51.25      8.59 o 
  -6   7   6      149.49      167.74      9.97 o 
  -5   7   6     1199.54     1192.17     22.72 o 
  -4   7   6      437.76      447.81     11.23 o 
  -3   7   6        4.82       -0.05      3.92 o 
  -2   7   6       94.94       81.26      7.53 o 
  -1   7   6        7.92       13.85      3.96 o 
   0   7   6     1391.78     1418.47     20.37 o 
   1   7   6       15.30       14.20      4.10 o 
   2   7   6      466.61      462.31     11.62 o 
   3   7   6      366.00      391.38     17.96 o 
   4   7   6      378.24      398.27     26.29 o 
   5   7   6      498.81      479.05     17.87 o 
   6   7   6       51.15       47.37      8.13 o 
   7   7   6       99.12       92.32     10.49 o 
   8   7   6       55.54       58.57     10.08 o 
   9   7   6       32.38       30.94     10.06 o 
  10   7   6       16.47       -9.66      9.66 o 
  11   7   6       15.90       31.85     11.79 o 
  12   7   6        7.55      -25.56     25.56 o 
 -12   8   6        6.21        0.96     15.05 o 
 -11   8   6        1.11       13.40     12.57 o 
 -10   8   6       81.31      108.52     19.28 o 
  -9   8   6      124.99      126.80     23.47 o 
  -8   8   6      158.97      180.15     21.05 o 
  -7   8   6       22.84       33.83      7.55 o 
  -6   8   6     1431.45     1427.57     27.24 o 
  -5   8   6       15.46       10.18      5.95 o 
  -4   8   6        0.88        3.99      8.17 o 
  -3   8   6       58.33       41.37      5.95 o 
  -2   8   6       27.94       26.40      4.97 o 
  -1   8   6      558.17      528.00     15.63 o 
   0   8   6      190.34      211.82     11.28 o 
   1   8   6      506.13      561.67     13.54 o 
   2   8   6     3580.55     3588.08     43.47 o 
   3   8   6     1024.31      962.26     23.51 o 
   4   8   6      561.84      544.79     18.25 o 
   5   8   6      226.31      212.07     14.36 o 
   6   8   6      314.94      351.37     18.01 o 
   7   8   6       45.79       45.06      9.50 o 
   8   8   6      181.36      162.11     13.78 o 
   9   8   6       32.82       43.61     10.65 o 
  10   8   6       22.20       19.67     13.02 o 
  11   8   6        0.29       -8.61     12.12 o 
  12   8   6       32.42       25.10     31.34 o 
 -11   9   6       37.66       31.98     14.30 o 
 -10   9   6       26.23       12.42     13.60 o 
  -9   9   6       40.90       59.11     13.72 o 
  -8   9   6       17.13        9.99     11.21 o 
  -7   9   6      126.37      152.07     13.26 o 
  -6   9   6        5.45        0.58      7.76 o 
  -5   9   6     1146.25     1100.50     23.66 o 
  -4   9   6     2036.15     1959.97     35.96 o 
  -3   9   6     1214.81     1234.31     23.65 o 
  -2   9   6      358.31      321.77     12.68 o 
  -1   9   6       60.34       43.60      7.08 o 
   0   9   6      306.61      300.05     11.18 o 
   1   9   6      303.35      297.00     11.58 o 
   2   9   6       86.34       74.71      8.69 o 
   3   9   6       43.94       36.53      8.35 o 
   4   9   6      446.72      474.50     17.99 o 
   5   9   6       16.45       13.89      7.98 o 
   6   9   6      152.81      147.13     12.76 o 
   7   9   6        2.58       -9.20      9.20 o 
   8   9   6       77.27       63.11     19.30 o 
   9   9   6        1.93       -9.71     10.37 o 
  10   9   6        0.93      -11.64     11.64 o 
  11   9   6        3.10       -0.46     29.21 o 
 -11  10   6       15.48      -14.91     27.54 o 
 -10  10   6       70.98       80.15     16.55 o 
  -9  10   6        7.95       -6.12     18.76 o 
  -8  10   6       68.78       48.22     14.17 o 
  -7  10   6       79.88       95.87     16.16 o 
  -6  10   6       54.07       30.29      9.60 o 
  -5  10   6       21.57        6.09      8.25 o 
  -4  10   6       97.51       77.60     15.49 o 
  -3  10   6       52.64       43.04     10.16 o 
  -2  10   6       73.20       51.49      8.84 o 
  -1  10   6       73.53       51.84      9.28 o 
   0  10   6       19.39       23.46      6.75 o 
   1  10   6       61.43       53.40      7.48 o 
   2  10   6       19.25       21.17      8.53 o 
   3  10   6        7.91        1.54      7.87 o 
   4  10   6      144.99      145.61     13.16 o 
   5  10   6       32.10       15.19      9.49 o 
   6  10   6        5.18        2.09      9.70 o 
   7  10   6        2.60       -3.13      9.87 o 
   8  10   6        0.33       -2.66     10.85 o 
   9  10   6      317.35      393.37     22.72 o 
 -10  11   6        6.26      -26.62     26.62 o 
  -9  11   6        1.94       -3.78     15.33 o 
  -8  11   6        6.07        5.77     12.64 o 
  -7  11   6        4.48        6.24     12.32 o 
  -6  11   6       14.53       -6.97     11.19 o 
  -5  11   6       18.98       22.08     11.59 o 
  -4  11   6      148.47      141.01     23.02 o 
  -3  11   6        0.30       -8.26     11.88 o 
  -2  11   6       84.88       78.79     16.46 o 
  -1  11   6        0.10        1.96      8.32 o 
   0  11   6       41.61       27.89      7.88 o 
   1  11   6      228.91      270.61     15.51 o 
   2  11   6      121.59      132.13     11.29 o 
   3  11   6       16.37       21.68      9.71 o 
   4  11   6       17.80       33.33     10.59 o 
   5  11   6        1.35       -2.03     10.00 o 
   6  11   6       18.87       37.64     11.78 o 
   7  11   6       17.62        8.80     12.27 o 
   8  11   6       61.48       57.49     14.18 o 
  -7  12   6       16.24       31.91     14.58 o 
  -6  12   6        9.20      -13.22     13.22 o 
  -5  12   6        0.01       10.76     12.46 o 
  -4  12   6        1.29        8.47     12.94 o 
  -3  12   6       32.19       49.48     18.18 o 
  -2  12   6      137.84      118.06     19.62 o 
  -1  12   6        0.01        5.17     11.26 o 
   0  12   6      107.77      107.73     15.59 o 
   1  12   6        0.09       -9.63      9.63 o 
   2  12   6       10.34        8.05      9.65 o 
   3  12   6       28.34       38.23     11.26 o 
   4  12   6        1.05       -2.92     11.10 o 
   5  12   6        7.11       -9.44     11.92 o 
   6  12   6       24.01       16.62     13.34 o 
   7  12   6      221.56      257.95     29.20 o 
  -5  13   6       76.40       74.04     16.88 o 
  -4  13   6        1.50       -5.43     14.28 o 
  -3  13   6       35.84       65.64     19.36 o 
  -2  13   6       79.25       93.64     20.22 o 
  -1  13   6       20.83      -14.61     23.28 o 
   0  13   6       10.67       10.75     20.69 o 
   1  13   6       73.67       47.13     17.58 o 
   2  13   6      101.84      105.16     17.23 o 
   3  13   6       34.77       62.61     16.37 o 
   4  13   6       40.82       41.97     14.78 o 
   5  13   6        0.53       -5.03     16.55 o 
   6  13   6        9.74        5.48     28.15 o 
  -3  14   6        7.12       14.15     28.15 o 
  -2  14   6      108.12      146.97     35.90 o 
  -1  14   6       16.43      -18.26     29.21 o 
   0  14   6        0.10      -26.02     26.02 o 
   1  14   6        0.14       25.78     21.01 o 
   2  14   6        0.24      -19.22     19.22 o 
   3  14   6        5.11      -12.43     20.38 o 
 -15   0   7      108.19      160.66     37.27 o 
 -13   0   7       21.37       18.71     21.30 o 
 -11   0   7      512.29      459.00     35.90 o 
  -9   0   7        0.03       -5.95      5.95 o 
  -7   0   7      166.73      172.56      9.52 o 
  -5   0   7     2213.04     1952.80     33.06 o 
  -3   0   7     1012.44      834.68     11.39 o 
  -1   0   7       75.61       31.56      4.46 o 
   1   0   7     1415.05     1308.03     21.52 o 
   3   0   7      270.77      246.61      8.63 o 
   5   0   7        3.99       -3.19      3.60 o 
   7   0   7      657.27      642.37     18.13 o 
   9   0   7      116.20       79.90     18.33 o 
  11   0   7      198.45      229.64     22.48 o 
  13   0   7      132.06      163.59     23.87 o 
 -15   1   7        2.89       -3.04     26.93 o 
 -14   1   7       23.68       30.94     18.32 o 
 -13   1   7       18.35       20.73     18.64 o 
 -12   1   7        7.20        9.68     16.27 o 
 -11   1   7        0.48        3.58      7.62 o 
 -10   1   7      218.22      189.70     10.66 o 
  -9   1   7       12.38       22.66      5.71 o 
  -8   1   7       31.37       24.45      5.18 o 
  -7   1   7      559.13      527.36     11.27 o 
  -6   1   7       11.57       19.63      3.51 o 
  -5   1   7      336.87      355.40      7.87 o 
  -4   1   7     3102.17     2870.42     26.84 o 
  -3   1   7      105.16       94.91      3.25 o 
  -2   1   7      603.68      497.62      8.84 o 
  -1   1   7       20.01       10.81      1.90 o 
   0   1   7       15.62        6.92      1.83 o 
   1   1   7        7.65        7.14      1.61 o 
   2   1   7      425.73      368.55      6.92 o 
   3   1   7      963.79      931.17     11.83 o 
   4   1   7       47.44       26.35      3.22 o 
   5   1   7       83.67       96.25      4.98 o 
   6   1   7       97.60       90.34      5.55 o 
   7   1   7      383.18      375.79     11.54 o 
   8   1   7      669.87      639.09     24.81 o 
   9   1   7      412.53      449.35     23.21 o 
  10   1   7       81.19       70.24     10.26 o 
  11   1   7        0.01       -0.98      8.70 o 
  12   1   7       20.55       -2.96     12.13 o 
  13   1   7        0.14      -13.00     13.60 o 
  14   1   7        9.84        2.42     16.33 o 
 -15   2   7        1.83       -6.52     17.21 o 
 -14   2   7       28.31       36.05     13.64 o 
 -13   2   7      245.07      230.89     19.36 o 
 -12   2   7      161.71      162.05     16.46 o 
 -11   2   7      178.67      218.08     14.19 o 
 -10   2   7        7.39        7.69      6.51 o 
  -9   2   7       91.43       87.56      7.50 o 
  -8   2   7       22.41       30.82      4.89 o 
  -7   2   7      460.01      455.43      9.27 o 
  -6   2   7      125.13      142.98      6.20 o 
  -5   2   7      847.90      749.23     11.74 o 
  -4   2   7       27.13       22.59      2.67 o 
  -3   2   7     3619.68     3367.32     34.50 o 
  -2   2   7       36.08       46.42      3.33 o 
  -1   2   7      331.82      290.78      5.09 o 
   0   2   7      340.97      313.37      5.39 o 
   1   2   7      417.62      365.57      7.14 o 
   2   2   7       16.89        5.25      1.87 o 
   3   2   7      492.13      466.66      8.39 o 
   4   2   7      649.77      692.88     12.90 o 
   5   2   7       33.95       41.34      4.03 o 
   6   2   7      135.76      153.18      7.72 o 
   7   2   7      345.47      343.14     11.27 o 
   8   2   7      415.51      404.54     13.00 o 
   9   2   7      424.44      406.48     16.02 o 
  10   2   7        6.81        3.51      7.87 o 
  11   2   7       15.65       24.86     11.24 o 
  12   2   7       54.08       40.13     12.92 o 
  13   2   7        8.61       -4.16     13.78 o 
  14   2   7      105.53      152.16     30.28 o 
 -15   3   7        9.38       12.87     16.94 o 
 -14   3   7       50.45       53.72     12.51 o 
 -13   3   7       73.02       68.68     11.54 o 
 -12   3   7        1.65       -8.13      8.13 o 
 -11   3   7       57.18       32.12      7.79 o 
 -10   3   7      315.22      336.66     13.07 o 
  -9   3   7      473.77      406.79     12.46 o 
  -8   3   7       33.78       32.31      4.72 o 
  -7   3   7     1076.84     1067.27     15.12 o 
  -6   3   7      467.87      422.34      8.57 o 
  -5   3   7      386.56      364.18      7.77 o 
  -4   3   7     1919.28     1789.52     22.93 o 
  -3   3   7        0.70       -1.87      1.87 o 
  -2   3   7      490.52      462.95      8.77 o 
  -1   3   7      171.60      151.90      3.98 o 
   0   3   7      153.79      133.14      3.76 o 
   1   3   7       15.13       17.82      2.83 o 
   2   3   7       17.58       14.19      2.87 o 
   3   3   7       82.53       51.88      3.39 o 
   4   3   7      548.54      563.82      9.91 o 
   5   3   7     1261.58     1353.20     18.47 o 
   6   3   7        0.13       -4.01      4.01 o 
   7   3   7      128.37      129.74      8.31 o 
   8   3   7      244.86      269.82     11.83 o 
   9   3   7       63.52       57.98      8.61 o 
  10   3   7       25.11       16.36      9.65 o 
  11   3   7        6.23       -9.70      9.70 o 
  12   3   7      168.67      190.93     19.13 o 
  13   3   7       70.95      125.03     18.65 o 
  14   3   7        0.53       -2.59     27.23 o 
 -14   4   7        4.84       -5.15     11.72 o 
 -13   4   7       23.31       10.93     10.60 o 
 -12   4   7       13.51       10.56      8.33 o 
 -11   4   7        0.06       -6.11      6.71 o 
 -10   4   7       14.64       16.27      6.41 o 
  -9   4   7       78.20       65.39      6.98 o 
  -8   4   7      609.28      566.72     14.02 o 
  -7   4   7       74.30       72.81      8.33 o 
  -6   4   7      845.83      817.81     12.18 o 
  -5   4   7     1302.44     1273.76     18.84 o 
  -4   4   7      184.00      151.75      6.01 o 
  -3   4   7       86.60       62.53      3.94 o 
  -2   4   7      915.31      927.24     13.41 o 
  -1   4   7      737.43      730.33     10.25 o 
   0   4   7      165.95      180.76      6.13 o 
   1   4   7        0.33       -2.66      2.66 o 
   2   4   7      184.28      171.55      6.78 o 
   3   4   7       14.94       14.22      2.57 o 
   4   4   7     1051.40     1066.68     12.53 o 
   5   4   7       42.74       45.09      7.77 o 
   6   4   7        2.48       -4.82      4.82 o 
   7   4   7       17.22        8.97      6.52 o 
   8   4   7       13.88       -1.16      6.75 o 
   9   4   7      346.72      357.68     16.79 o 
  10   4   7       38.83       32.78      9.50 o 
  11   4   7        1.70        8.71     10.47 o 
  12   4   7        0.15        1.49     12.42 o 
  13   4   7        5.06       -3.02     14.23 o 
 -14   5   7       58.31       42.75     28.75 o 
 -13   5   7       11.16       -5.24     13.79 o 
 -12   5   7        6.17       -4.83     10.30 o 
 -11   5   7        7.90       -3.42      8.76 o 
 -10   5   7       16.24       13.37      8.71 o 
  -9   5   7      279.53      294.74     14.95 o 
  -8   5   7       17.06       17.89      6.58 o 
  -7   5   7      253.12      268.41     12.45 o 
  -6   5   7      245.80      263.79      9.04 o 
  -5   5   7      244.38      229.00      7.22 o 
  -4   5   7       74.49       54.20      4.47 o 
  -3   5   7       19.01       23.17      3.47 o 
  -2   5   7      123.63      129.12      5.60 o 
  -1   5   7      115.75      102.12      4.86 o 
   0   5   7      385.28      407.69      7.72 o 
   1   5   7       77.75       75.34      5.91 o 
   2   5   7      119.36      107.03      7.61 o 
   3   5   7       43.17       31.88      4.38 o 
   4   5   7      481.07      455.07     14.05 o 
   5   5   7        4.21        0.33      4.81 o 
   6   5   7      150.66      107.70     15.11 o 
   7   5   7        0.23       -7.15      7.15 o 
   8   5   7        2.34       -6.83      8.21 o 
   9   5   7        7.31        8.65      7.98 o 
  10   5   7       15.97       28.31      9.59 o 
  11   5   7       42.56       41.98     13.19 o 
  12   5   7       12.36       -2.41     12.36 o 
  13   5   7       18.08        4.95     17.63 o 
 -14   6   7       10.91      -26.02     26.02 o 
 -13   6   7        4.56       18.88     14.89 o 
 -12   6   7      204.36      233.51     17.02 o 
 -11   6   7        3.90       -9.16      9.22 o 
 -10   6   7      122.96      125.45     12.54 o 
  -9   6   7      327.10      309.11     15.88 o 
  -8   6   7       27.66       18.07      7.28 o 
  -7   6   7      565.36      557.51     24.62 o 
  -6   6   7       28.42       16.90      5.48 o 
  -5   6   7        0.63        0.77      3.58 o 
  -4   6   7      161.69      165.53      7.09 o 
  -3   6   7      131.54      135.43      6.39 o 
  -2   6   7      697.27      699.85     12.75 o 
  -1   6   7     1113.29     1261.66     18.12 o 
   0   6   7     2042.76     2124.48     27.47 o 
   1   6   7       79.83       84.15      4.32 o 
   2   6   7      864.51      867.49     16.79 o 
   3   6   7      850.94      803.60     16.30 o 
   4   6   7      233.41      224.60     11.33 o 
   5   6   7      398.50      382.42     14.62 o 
   6   6   7       39.95       21.58      7.09 o 
   7   6   7      103.52       99.97     10.51 o 
   8   6   7      186.63      208.52     13.92 o 
   9   6   7       50.37       31.45      9.50 o 
  10   6   7        0.43       -8.63      8.63 o 
  11   6   7      119.57      136.23     24.90 o 
  12   6   7       11.94       -9.50     13.46 o 
  13   6   7       20.20       52.64     30.58 o 
 -13   7   7       14.72       32.07     20.36 o 
 -12   7   7        3.64       15.17     13.58 o 
 -11   7   7       52.97       33.89     13.02 o 
 -10   7   7        0.00       -8.84      8.84 o 
  -9   7   7      741.74      754.25     23.13 o 
  -8   7   7       12.06       14.94      7.64 o 
  -7   7   7      442.64      396.77     14.18 o 
  -6   7   7     2078.70     2075.92     33.46 o 
  -5   7   7        8.53        0.48      5.18 o 
  -4   7   7       14.99       14.44      4.58 o 
  -3   7   7      178.96      171.19      7.69 o 
  -2   7   7        8.36       16.99      3.89 o 
  -1   7   7        1.22       -3.63      3.63 o 
   0   7   7      167.73      167.60      7.60 o 
   1   7   7       28.09       22.66      4.48 o 
   2   7   7       74.73       68.87      6.49 o 
   3   7   7      147.86      121.16      9.37 o 
   4   7   7      145.93      169.44     12.80 o 
   5   7   7      932.47      931.16     23.55 o 
   6   7   7      683.32      636.83     26.90 o 
   7   7   7      169.64      181.97     18.31 o 
   8   7   7       52.88       57.66      9.95 o 
   9   7   7       28.67       20.67      9.36 o 
  10   7   7       95.53      122.68     14.01 o 
  11   7   7        8.41       27.63     12.06 o 
  12   7   7        3.68      -24.80     24.80 o 
 -12   8   7       37.76       37.44     17.40 o 
 -11   8   7        2.75       14.64     13.61 o 
 -10   8   7      290.72      334.72     22.46 o 
  -9   8   7      149.99      177.43     16.97 o 
  -8   8   7       20.27        4.07      7.90 o 
  -7   8   7      240.86      223.96     12.30 o 
  -6   8   7       10.56       26.14      7.14 o 
  -5   8   7       31.36       31.12     10.34 o 
  -4   8   7      171.21      175.90      9.77 o 
  -3   8   7      300.91      356.48     10.63 o 
  -2   8   7        1.42       -4.28      4.28 o 
  -1   8   7      129.86      127.42      8.15 o 
   0   8   7      396.60      410.51     11.57 o 
   1   8   7        4.90       -3.31      6.17 o 
   2   8   7       63.10       55.88      6.73 o 
   3   8   7     1610.51     1497.54     30.62 o 
   4   8   7       53.09       42.41      8.46 o 
   5   8   7     1353.98     1203.61     28.68 o 
   6   8   7      479.56      423.76     17.57 o 
   7   8   7      284.62      277.40     16.21 o 
   8   8   7      226.14      212.57     15.50 o 
   9   8   7       18.45       21.96     10.30 o 
  10   8   7        0.60       -2.37     13.44 o 
  11   8   7      100.43      120.91     15.58 o 
 -11   9   7      225.15      208.04     21.31 o 
 -10   9   7       74.06       72.57     23.52 o 
  -9   9   7        5.17       -0.35     11.88 o 
  -8   9   7      211.69      209.71     18.00 o 
  -7   9   7       21.71       21.29      9.02 o 
  -6   9   7       84.96       66.21     12.08 o 
  -5   9   7        8.95        3.13      6.52 o 
  -4   9   7        0.48       -7.37      7.37 o 
  -3   9   7      887.85      892.54     22.79 o 
  -2   9   7      333.55      320.38     12.34 o 
  -1   9   7       69.06       59.72      7.95 o 
   0   9   7      209.10      208.94      9.93 o 
   1   9   7      293.35      284.25     11.32 o 
   2   9   7        8.24       -3.69      6.10 o 
   3   9   7      407.66      419.68     19.39 o 
   4   9   7      706.33      656.40     22.55 o 
   5   9   7       29.99       37.21      9.27 o 
   6   9   7       47.29       37.62      9.89 o 
   7   9   7       78.47       51.43     10.84 o 
   8   9   7        0.51       -4.72     12.63 o 
   9   9   7       89.15       80.05     14.05 o 
  10   9   7      166.82      182.08     17.78 o 
 -11  10   7       22.95       18.56     29.51 o 
 -10  10   7        0.93       -9.01     14.24 o 
  -9  10   7       59.26       60.10     14.82 o 
  -8  10   7       16.08       23.22     12.81 o 
  -7  10   7      136.77      135.76     13.28 o 
  -6  10   7        9.35       11.12      8.99 o 
  -5  10   7       30.30       34.27     10.93 o 
  -4  10   7      300.55      289.99     18.06 o 
  -3  10   7       42.71       62.99     11.45 o 
  -2  10   7        2.84       -2.29      7.43 o 
  -1  10   7      234.82      250.50     14.37 o 
   0  10   7     1079.67     1074.56     21.33 o 
   1  10   7       52.99       32.09      7.87 o 
   2  10   7      199.30      188.20     11.86 o 
   3  10   7      183.71      200.38     13.92 o 
   4  10   7      184.04      185.64     14.02 o 
   5  10   7      320.71      298.78     17.45 o 
   6  10   7        0.20       -6.04     11.09 o 
   7  10   7        2.57       -5.21     10.49 o 
   8  10   7        0.01       -2.69     11.14 o 
   9  10   7       30.98       23.72     13.15 o 
 -10  11   7        0.00      -24.19     29.67 o 
  -9  11   7       15.08       -6.76     14.60 o 
  -8  11   7        8.30       26.40     18.50 o 
  -7  11   7       12.20        5.98     12.01 o 
  -6  11   7       24.81       23.33     12.65 o 
  -5  11   7        6.26      -11.05     11.05 o 
  -4  11   7        0.04        4.11     13.08 o 
  -3  11   7       45.21       74.04     16.53 o 
  -2  11   7       14.57       -4.98     10.37 o 
  -1  11   7        1.43        0.00     10.12 o 
   0  11   7       37.78       46.10      8.72 o 
   1  11   7      220.90      247.93     16.16 o 
   2  11   7      126.13      125.72     11.62 o 
   3  11   7      187.52      204.95     15.39 o 
   4  11   7      109.37       90.26     12.27 o 
   5  11   7       22.82       33.82     11.34 o 
   6  11   7      136.39      137.51     17.72 o 
   7  11   7       57.57       18.07     12.78 o 
   8  11   7       12.62       11.64     13.91 o 
  -7  12   7      267.15      335.59     25.65 o 
  -6  12   7       48.46       38.65     14.40 o 
  -5  12   7       35.79       26.17     18.40 o 
  -4  12   7      214.41      188.61     19.65 o 
  -3  12   7      260.66      249.44     24.68 o 
  -2  12   7        2.63        4.49     13.48 o 
  -1  12   7        7.56       -0.97     15.15 o 
   0  12   7      474.84      525.68     31.14 o 
   1  12   7       10.50        1.36     10.12 o 
   2  12   7       17.32       15.21      9.96 o 
   3  12   7      384.22      445.58     26.22 o 
   4  12   7        3.88        1.43     11.25 o 
   5  12   7       35.05       48.48     13.77 o 
   6  12   7       15.41        2.20     12.80 o 
   7  12   7       96.34      126.30     20.26 o 
  -5  13   7       24.00       10.68     16.25 o 
  -4  13   7       28.86        1.51     14.43 o 
  -3  13   7        2.62       -5.96     15.71 o 
  -2  13   7       10.76       26.80     18.33 o 
  -1  13   7      323.17      394.19     46.25 o 
   0  13   7      104.50      135.58     27.99 o 
   1  13   7      170.52      165.35     23.70 o 
   2  13   7        2.26        0.64     17.98 o 
   3  13   7       12.44       17.40     15.34 o 
   4  13   7       70.08       92.33     16.84 o 
   5  13   7       97.19       73.65     21.77 o 
  -3  14   7        7.09       30.12     29.06 o 
  -1  14   7       18.86       64.05     31.64 o 
   0  14   7       45.07       22.52     29.51 o 
   1  14   7       96.09      173.35     27.42 o 
   2  14   7       60.97       77.64     23.12 o 
 -14   0   8       19.79       38.95     27.54 o 
 -12   0   8      390.50      350.38     36.36 o 
 -10   0   8      163.78      189.03     16.93 o 
  -8   0   8      187.53      204.79     16.71 o 
  -6   0   8     3679.48     3899.03     59.33 o 
  -4   0   8      180.02      209.88      7.86 o 
  -2   0   8    91569.38    95391.16   1184.08 o 
   0   0   8    38967.05    41236.76    514.11 o 
   2   0   8     8885.08     9455.07    107.45 o 
   4   0   8     3144.60     3298.53     50.14 o 
   6   0   8     4302.86     4038.53     62.34 o 
   8   0   8     3014.79     3079.66     67.79 o 
  10   0   8      108.74      125.35     16.72 o 
  12   0   8      175.62      237.37     24.50 o 
 -15   1   8       48.73       21.30     29.21 o 
 -14   1   8       75.33       90.83     21.35 o 
 -13   1   8      427.93      543.85     32.26 o 
 -12   1   8        9.12        8.68     10.46 o 
 -11   1   8      218.51      248.50     17.44 o 
 -10   1   8      226.58      264.03     13.53 o 
  -9   1   8      349.50      347.89     10.79 o 
  -8   1   8       59.14       55.28      5.33 o 
  -7   1   8       72.41       53.75      7.80 o 
  -6   1   8     1142.04     1254.19     25.01 o 
  -5   1   8       20.06       18.93      2.76 o 
  -4   1   8       23.88       27.13      2.33 o 
  -3   1   8      248.30      260.57      5.85 o 
  -2   1   8     4307.77     4451.58     40.53 o 
  -1   1   8    23706.92    25607.39    227.76 o 
   0   1   8     3196.61     3198.06     32.03 o 
   1   1   8      581.08      597.35     12.03 o 
   2   1   8      750.97      960.20     19.38 o 
   3   1   8     2540.58     2610.47     26.21 o 
   4   1   8     2179.17     2488.35     45.41 o 
   5   1   8      662.11      646.62     11.64 o 
   6   1   8      248.49      293.17      8.21 o 
   7   1   8      513.30      521.99     13.66 o 
   8   1   8      151.51      140.67     16.66 o 
   9   1   8      400.92      349.78     15.22 o 
  10   1   8       48.41       54.85      9.31 o 
  11   1   8       35.77       24.34      9.80 o 
  12   1   8        1.12       -4.86     11.34 o 
  13   1   8       11.15        0.51     13.47 o 
  14   1   8       46.44       64.66     34.38 o 
 -15   2   8       10.00       -5.77     17.43 o 
 -14   2   8      291.08      350.98     22.23 o 
 -13   2   8      139.87      127.05     12.61 o 
 -12   2   8      568.98      560.81     26.79 o 
 -11   2   8        0.41       -5.92      6.85 o 
 -10   2   8       15.08        0.47      5.93 o 
  -9   2   8     1093.05     1059.25     18.11 o 
  -8   2   8      149.88      138.26      6.37 o 
  -7   2   8     2610.71     2751.85     29.24 o 
  -6   2   8      445.57      446.09      8.59 o 
  -5   2   8     1840.53     1949.40     19.62 o 
  -4   2   8       92.72      107.80      4.76 o 
  -3   2   8     7265.95     7752.53     80.80 o 
  -2   2   8      541.75      483.39      9.39 o 
  -1   2   8     1853.85     1793.48     17.02 o 
   0   2   8     2324.77     2290.84     22.75 o 
   1   2   8       15.43       10.76      2.38 o 
   2   2   8      486.76      556.13      9.00 o 
   3   2   8      107.83      152.59      5.17 o 
   4   2   8     6334.27     6717.25     60.44 o 
   5   2   8     1186.80     1143.69     16.63 o 
   6   2   8     1088.65     1081.97     19.40 o 
   7   2   8     3107.36     3105.17     41.54 o 
   8   2   8       72.94       45.14      6.82 o 
   9   2   8       10.34        2.08      7.29 o 
  10   2   8      246.53      229.57     16.95 o 
  11   2   8       28.04       27.30     11.31 o 
  12   2   8      106.90      144.67     17.87 o 
  13   2   8       14.70       15.58     14.36 o 
  14   2   8        1.39       -2.89     28.30 o 
 -15   3   8        0.00      -10.45     18.18 o 
 -14   3   8        0.26       -2.90     11.29 o 
 -13   3   8      191.59      238.88     15.96 o 
 -12   3   8       93.89       59.16     10.44 o 
 -11   3   8       12.85       -0.14      7.08 o 
 -10   3   8     1196.19     1268.20     23.67 o 
  -9   3   8      174.69      227.22     10.53 o 
  -8   3   8       67.74       66.27      6.75 o 
  -7   3   8      219.57      255.78      7.42 o 
  -6   3   8      943.63     1020.28     14.05 o 
  -5   3   8     4404.05     4537.49     43.88 o 
  -4   3   8     1054.49     1182.19     16.04 o 
  -3   3   8      774.73      725.13     10.26 o 
  -2   3   8      105.44      131.29      5.15 o 
  -1   3   8        1.85        1.69      1.75 o 
   0   3   8     2925.16     2944.44     30.71 o 
   1   3   8      160.34      125.26      5.30 o 
   2   3   8     1145.13     1078.81     16.84 o 
   3   3   8       27.12       25.25      2.89 o 
   4   3   8      240.98      235.69      8.68 o 
   5   3   8       13.14        4.54      3.04 o 
   6   3   8       17.89       18.38      4.73 o 
   7   3   8     2521.05     2403.30     53.25 o 
   8   3   8       31.72       41.34      8.35 o 
   9   3   8      232.24      284.11     15.06 o 
  10   3   8       22.17       20.09     17.10 o 
  11   3   8        4.12        8.40     10.31 o 
  12   3   8       26.30       18.16     13.32 o 
  13   3   8        0.11      -14.22     14.22 o 
 -14   4   8      147.45      179.05     23.28 o 
 -13   4   8       62.16       68.31     11.72 o 
 -12   4   8       34.03       40.88      8.92 o 
 -11   4   8        4.70        6.29      7.22 o 
 -10   4   8      129.46      118.90      9.11 o 
  -9   4   8       11.36       15.08      5.81 o 
  -8   4   8       69.99       74.32      8.09 o 
  -7   4   8      922.65      911.78     19.90 o 
  -6   4   8     1798.44     1729.08     20.05 o 
  -5   4   8     1514.81     1559.32     18.16 o 
  -4   4   8     2791.41     3024.36     31.11 o 
  -3   4   8      144.66      152.18      5.10 o 
  -2   4   8     1396.31     1381.35     20.24 o 
  -1   4   8     2019.68     2321.75     23.98 o 
   0   4   8     6797.67     7516.53     79.82 o 
   1   4   8       61.39       79.49      5.02 o 
   2   4   8     1096.14     1072.01     19.11 o 
   3   4   8     1792.24     1929.48     26.88 o 
   4   4   8       98.83      120.96      5.60 o 
   5   4   8      114.41       97.43      8.17 o 
   6   4   8      102.05       68.56      7.77 o 
   7   4   8       76.17       82.68      8.76 o 
   8   4   8      123.92       83.87      9.61 o 
   9   4   8      165.40      155.12     12.36 o 
  10   4   8       40.76       37.75      9.16 o 
  11   4   8      172.68      185.76     26.50 o 
  12   4   8       20.00       36.63     20.97 o 
  13   4   8        3.09        0.14     17.39 o 
 -14   5   8       51.66       67.12     21.93 o 
 -13   5   8       90.12       80.79     16.85 o 
 -12   5   8      172.01      181.67     16.76 o 
 -11   5   8      319.03      362.04     23.36 o 
 -10   5   8      498.84      467.12     18.26 o 
  -9   5   8       10.08       -5.62      7.00 o 
  -8   5   8     1597.80     1609.63     31.82 o 
  -7   5   8       25.36       26.24      6.27 o 
  -6   5   8      153.66      126.57      8.19 o 
  -5   5   8      335.43      297.05      7.91 o 
  -4   5   8      913.42     1027.82     16.00 o 
  -3   5   8     2507.42     2736.52     41.90 o 
  -2   5   8       20.78       22.62      3.40 o 
  -1   5   8       88.07       70.46      4.04 o 
   0   5   8        7.31        2.08      2.40 o 
   1   5   8       63.79       71.55      5.37 o 
   2   5   8      369.50      353.54      9.82 o 
   3   5   8      360.50      351.28      9.96 o 
   4   5   8      860.59      850.31     28.64 o 
   5   5   8        6.73        9.43      5.37 o 
   6   5   8       43.88       33.95     12.08 o 
   7   5   8      130.90      119.16     10.40 o 
   8   5   8        6.09        5.80      7.51 o 
   9   5   8      165.81      151.30     12.80 o 
  10   5   8      178.08      164.62     13.91 o 
  11   5   8       39.65       15.26     12.55 o 
  12   5   8       10.13      -11.08     14.56 o 
  13   5   8       22.19       -2.43     26.32 o 
 -14   6   8      185.98      228.36     41.23 o 
 -13   6   8        0.43      -14.18     14.18 o 
 -12   6   8        3.33        6.49     10.88 o 
 -11   6   8       30.24       30.79      9.99 o 
 -10   6   8        5.80        5.40      9.30 o 
  -9   6   8      325.30      307.35     18.45 o 
  -8   6   8      556.62      544.17     18.28 o 
  -7   6   8       10.83        7.15      5.90 o 
  -6   6   8      117.92      131.82     13.36 o 
  -5   6   8      309.57      326.61      9.96 o 
  -4   6   8       15.53       25.62      4.18 o 
  -3   6   8      547.88      612.98     13.32 o 
  -2   6   8      813.92      857.81     14.48 o 
  -1   6   8      938.84      986.06     17.07 o 
   0   6   8     1214.83     1422.12     23.33 o 
   1   6   8       65.68       44.63      5.31 o 
   2   6   8      107.93      124.01      8.17 o 
   3   6   8       45.79       49.23      9.25 o 
   4   6   8      951.42      955.91     22.32 o 
   5   6   8     3088.26     3040.27     48.44 o 
   6   6   8      494.73      513.14     19.31 o 
   7   6   8     1411.98     1326.52     29.98 o 
   8   6   8      173.64      183.12     13.47 o 
   9   6   8        0.20        1.44      8.47 o 
  10   6   8       83.13       66.63     11.29 o 
  11   6   8        0.56        5.11     11.03 o 
  12   6   8      227.54      270.30     22.41 o 
 -13   7   8       77.77       53.06     20.90 o 
 -12   7   8        7.48      -12.82     12.82 o 
 -11   7   8       12.39       -7.92     11.88 o 
 -10   7   8      211.06      211.36     15.34 o 
  -9   7   8      230.87      233.23     14.99 o 
  -8   7   8      122.49      128.61     15.48 o 
  -7   7   8      701.08      787.78     19.83 o 
  -6   7   8      459.30      438.56     14.35 o 
  -5   7   8      175.97      131.69      8.76 o 
  -4   7   8      387.38      426.68     12.57 o 
  -3   7   8      353.83      383.29     10.57 o 
  -2   7   8        1.11        2.08      3.75 o 
  -1   7   8      154.60      167.49      9.39 o 
   0   7   8      155.19      169.26      7.71 o 
   1   7   8       58.89       57.48      5.66 o 
   2   7   8      712.29      724.38     16.31 o 
   3   7   8      208.06      219.50     11.97 o 
   4   7   8       15.98       10.26      7.93 o 
   5   7   8      205.36      232.65     13.29 o 
   6   7   8      949.76      851.88     23.54 o 
   7   7   8      132.20      152.84     12.41 o 
   8   7   8      181.52      195.01     14.57 o 
   9   7   8       19.25       13.55      9.93 o 
  10   7   8       64.80       67.05     12.55 o 
  11   7   8       38.97       40.15     13.08 o 
  12   7   8       11.63        5.32     27.23 o 
 -12   8   8       74.62       77.91     17.14 o 
 -11   8   8      127.56      165.87     21.49 o 
 -10   8   8       68.88       75.58     14.45 o 
  -9   8   8      557.94      518.41     31.36 o 
  -8   8   8        0.20        7.08      9.33 o 
  -7   8   8      220.93      201.62     12.19 o 
  -6   8   8     2009.01     2106.11     35.02 o 
  -5   8   8     1097.15      982.43     21.46 o 
  -4   8   8     1176.20     1055.80     21.13 o 
  -3   8   8      575.75      619.99     15.37 o 
  -2   8   8      221.55      244.15     10.71 o 
  -1   8   8      157.99      161.60     10.66 o 
   0   8   8        3.14       -4.31      5.96 o 
   1   8   8     2121.58     2096.89     29.66 o 
   2   8   8     2784.86     2899.69     41.08 o 
   3   8   8      103.20      109.56     10.28 o 
   4   8   8      851.68      836.10     22.80 o 
   5   8   8      103.02       91.61     10.80 o 
   6   8   8      293.97      344.87     17.28 o 
   7   8   8        9.19        2.51      8.19 o 
   8   8   8      108.88      104.55     12.41 o 
   9   8   8       21.70       17.42     11.20 o 
  10   8   8       22.74       13.76     11.23 o 
  11   8   8        3.24       18.89     16.03 o 
 -11   9   8      150.58      145.86     19.55 o 
 -10   9   8       98.05      100.03     16.77 o 
  -9   9   8        6.46        3.01     14.94 o 
  -8   9   8       78.53       61.66     13.31 o 
  -7   9   8       84.88       82.21     11.19 o 
  -6   9   8      122.50       88.55      9.82 o 
  -5   9   8      914.17      965.85     23.45 o 
  -4   9   8       13.16       11.39     14.77 o 
  -3   9   8      557.75      577.34     21.67 o 
  -2   9   8       14.41       11.66      6.59 o 
  -1   9   8     1020.97     1029.30     32.56 o 
   0   9   8      869.55      820.61     17.46 o 
   1   9   8       38.92       51.40     10.24 o 
   2   9   8     2591.29     2499.73     43.87 o 
   3   9   8      852.03      844.74     28.09 o 
   4   9   8      156.66      149.50     12.41 o 
   5   9   8      155.65      174.34     16.56 o 
   6   9   8      342.67      397.19     19.74 o 
   7   9   8       10.02       -9.29      9.29 o 
   8   9   8      124.68      127.91     14.69 o 
   9   9   8        4.34       -4.19     11.07 o 
  10   9   8       32.90       36.31     16.01 o 
  11   9   8        5.29       26.47     31.95 o 
 -11  10   8       56.43       47.92     29.97 o 
 -10  10   8       36.73       40.38     16.10 o 
  -9  10   8        9.83        7.27     13.24 o 
  -8  10   8      131.90      106.77     15.51 o 
  -7  10   8      264.98      268.97     20.97 o 
  -6  10   8        0.83        7.34     10.69 o 
  -5  10   8        0.06        7.40     11.35 o 
  -4  10   8       91.68       89.66     12.33 o 
  -3  10   8       31.71       22.11      8.31 o 
  -2  10   8      293.30      369.26     16.99 o 
  -1  10   8      659.08      613.46     17.69 o 
   0  10   8      225.88      211.00     11.25 o 
   1  10   8      207.21      190.42     13.31 o 
   2  10   8       38.81        8.94      8.68 o 
   3  10   8        4.87       -7.49      7.49 o 
   4  10   8       26.32       30.02     12.26 o 
   5  10   8      154.56      175.02     17.77 o 
   6  10   8      503.19      534.82     22.26 o 
   7  10   8        4.92       -5.23     10.47 o 
   8  10   8       13.60      -12.41     12.41 o 
   9  10   8        0.11      -12.40     12.40 o 
  10  10   8        0.00      -28.75     28.75 o 
 -10  11   8      377.43      406.82     49.45 o 
  -9  11   8        1.18        5.81     31.34 o 
  -8  11   8       42.16       32.65     17.42 o 
  -7  11   8       22.73       35.47     16.14 o 
  -6  11   8        9.13        1.85     11.97 o 
  -5  11   8        5.07      -10.39     10.39 o 
  -4  11   8       18.71        0.82     12.86 o 
  -3  11   8       28.96       26.13     14.89 o 
  -2  11   8        1.21        4.20      9.40 o 
  -1  11   8       29.91       22.05      8.96 o 
   0  11   8       16.86       12.22      8.06 o 
   1  11   8        3.03       -0.90      8.66 o 
   2  11   8       36.81       39.69     10.15 o 
   3  11   8      197.51      200.05     17.74 o 
   4  11   8       32.78       29.63     10.91 o 
   5  11   8        3.02        5.93     10.54 o 
   6  11   8       23.32       10.44     11.80 o 
   7  11   8        6.69       -7.34     11.73 o 
   8  11   8       49.87       10.73     15.83 o 
  -7  12   8       33.59       42.70     15.00 o 
  -6  12   8       30.29        8.55     14.03 o 
  -5  12   8       66.39      115.27     20.03 o 
  -4  12   8       54.94       81.83     18.04 o 
  -3  12   8       30.31       55.43     16.89 o 
  -2  12   8        0.01       -7.46     14.39 o 
  -1  12   8        6.32        2.82     11.51 o 
   0  12   8       38.45       45.18     13.07 o 
   1  12   8      129.85      150.11     16.87 o 
   2  12   8       27.71       19.91     10.74 o 
   3  12   8        8.79        3.71     12.96 o 
   4  12   8        1.97       -1.08     11.21 o 
   5  12   8      102.78      119.96     15.59 o 
   6  12   8        6.59        5.60     13.07 o 
   7  12   8       33.65       -9.57     20.97 o 
  -5  13   8      139.48      168.10     21.26 o 
  -4  13   8       19.58       46.35     16.56 o 
  -3  13   8       88.67       54.65     22.82 o 
  -2  13   8        0.26      -21.19     26.62 o 
  -1  13   8      329.65      474.37     49.60 o 
   0  13   8       11.99       18.84     17.13 o 
   1  13   8       67.81       99.15     48.84 o 
   2  13   8        4.49      -17.10     17.10 o 
   3  13   8       22.95       33.75     13.79 o 
   4  13   8       71.40      107.07     16.32 o 
   5  13   8      172.71      196.20     23.65 o 
  -3  14   8        3.97      -28.15     28.15 o 
  -1  14   8       31.06       50.05     30.73 o 
   0  14   8       72.16       78.50     33.62 o 
   1  14   8      113.77      148.25     26.83 o 
   2  14   8       30.72       17.35     29.67 o 
 -13   0   9      403.00      534.01     45.79 o 
 -11   0   9      216.24      182.72     28.91 o 
  -9   0   9      374.55      358.17     20.65 o 
  -7   0   9     1261.30     1226.96     26.21 o 
  -5   0   9      875.77      840.56     18.60 o 
  -3   0   9      170.17      178.79      5.61 o 
  -1   0   9      248.23      240.23      7.49 o 
   1   0   9     4365.79     3798.61     53.87 o 
   3   0   9      703.40      679.24     13.53 o 
   5   0   9       57.50       47.05      5.92 o 
   7   0   9     1438.76     1297.42     28.42 o 
   9   0   9      745.17      745.90     60.40 o 
  11   0   9       12.02       19.20     13.65 o 
  13   0   9      484.28      634.12     51.27 o 
 -15   1   9        1.66      -26.17     26.17 o 
 -14   1   9       33.75        6.61     17.89 o 
 -13   1   9       31.97       20.84     15.27 o 
 -12   1   9      129.84      132.30     26.85 o 
 -11   1   9      140.77      124.79     16.06 o 
 -10   1   9      130.18      135.65     17.08 o 
  -9   1   9        4.91       -1.98      4.76 o 
  -8   1   9       27.58       28.79      5.00 o 
  -7   1   9       81.88       71.31      5.41 o 
  -6   1   9      934.72      899.66     12.86 o 
  -5   1   9      631.54      666.83     15.64 o 
  -4   1   9       10.56       11.40      2.43 o 
  -3   1   9        7.86        4.07      1.87 o 
  -2   1   9      438.29      382.06      7.00 o 
  -1   1   9       37.96       27.45      3.67 o 
   0   1   9      640.66      573.41     10.34 o 
   1   1   9       22.40       17.76      2.20 o 
   2   1   9     5415.98     5024.73     45.95 o 
   3   1   9       14.67       16.62      2.66 o 
   4   1   9      864.86      912.70     14.05 o 
   5   1   9      101.91      139.67      7.49 o 
   6   1   9      269.70      245.65      8.08 o 
   7   1   9     1081.40     1018.51     19.63 o 
   8   1   9      987.81      928.03     19.74 o 
   9   1   9       18.12        6.87      6.99 o 
  10   1   9       61.86       49.97     12.30 o 
  11   1   9        8.96        0.31     10.55 o 
  12   1   9       26.68       31.70     13.60 o 
  13   1   9       32.01       35.04     14.66 o 
 -15   2   9        9.95      -27.54     29.36 o 
 -14   2   9      109.12      111.95     16.01 o 
 -13   2   9       54.79       40.25     14.01 o 
 -12   2   9      124.51       95.15     11.02 o 
 -11   2   9      504.75      545.20     16.07 o 
 -10   2   9     1514.40     1560.74     26.54 o 
  -9   2   9       25.67        6.37      5.74 o 
  -8   2   9      196.02      217.74      7.69 o 
  -7   2   9       33.66       28.94      5.12 o 
  -6   2   9      289.26      308.48      7.33 o 
  -5   2   9       22.22       13.12      2.50 o 
  -4   2   9       15.83       12.53      2.49 o 
  -3   2   9        0.14       -0.27      3.34 o 
  -2   2   9       53.92       47.01      3.72 o 
  -1   2   9      526.67      513.93      8.40 o 
   0   2   9       72.09       61.80      3.38 o 
   1   2   9     2521.71     2266.40     23.18 o 
   2   2   9       98.60      105.81      5.34 o 
   3   2   9      630.31      598.91     13.46 o 
   4   2   9      229.29      252.58      6.30 o 
   5   2   9        6.17        6.21      3.18 o 
   6   2   9      123.49      109.92      9.74 o 
   7   2   9       56.97       55.73      6.75 o 
   8   2   9      140.45      103.82      8.63 o 
   9   2   9      168.39      190.21     15.15 o 
  10   2   9      141.88      157.05     25.11 o 
  11   2   9       46.09       32.48     11.85 o 
  12   2   9      107.53      105.58     16.12 o 
  13   2   9       10.53       18.45     14.95 o 
 -15   3   9       24.36       65.12     31.64 o 
 -14   3   9       10.11       11.38     12.81 o 
 -13   3   9      244.91      274.33     20.85 o 
 -12   3   9       37.89       36.09      9.58 o 
 -11   3   9        1.90        1.50      7.24 o 
 -10   3   9       13.60        6.24      6.10 o 
  -9   3   9       57.93       43.45      7.70 o 
  -8   3   9      201.78      233.01      9.89 o 
  -7   3   9      220.68      214.27      6.96 o 
  -6   3   9       18.41       22.18      3.60 o 
  -5   3   9      703.25      677.01     11.06 o 
  -4   3   9        2.49       -0.63      2.37 o 
  -3   3   9      147.38      151.03      6.23 o 
  -2   3   9       25.95       14.03      2.26 o 
  -1   3   9      351.74      325.49      6.92 o 
   0   3   9       35.96       49.62      3.09 o 
   1   3   9      143.64      121.75      5.53 o 
   2   3   9       93.94       76.19      4.91 o 
   3   3   9      394.37      356.14      8.83 o 
   4   3   9        0.78        0.78      2.89 o 
   5   3   9        9.12        0.59      3.14 o 
   6   3   9      481.88      430.03     12.89 o 
   7   3   9      307.28      325.36     13.71 o 
   8   3   9        9.33       18.21      7.32 o 
   9   3   9       18.07       17.89      7.77 o 
  10   3   9        0.72       -3.13      9.13 o 
  11   3   9        0.41       -1.05     10.55 o 
  12   3   9      269.25      354.78     23.88 o 
  13   3   9       26.91       19.41     15.45 o 
 -14   4   9       61.84       89.97     14.63 o 
 -13   4   9        2.03       -2.68     10.43 o 
 -12   4   9       20.94       11.79      8.85 o 
 -11   4   9      196.59      232.96     15.58 o 
 -10   4   9        0.47       -3.21      6.12 o 
  -9   4   9      310.38      308.56     13.91 o 
  -8   4   9       41.40       34.57      7.54 o 
  -7   4   9      204.23      197.39      9.73 o 
  -6   4   9      827.17      837.85     14.69 o 
  -5   4   9      271.66      260.49      6.54 o 
  -4   4   9     2352.29     2416.95     26.21 o 
  -3   4   9      103.18      110.08      4.58 o 
  -2   4   9      141.21      131.85      5.01 o 
  -1   4   9        1.48       -2.69      2.69 o 
   0   4   9     2065.66     2073.32     24.09 o 
   1   4   9       49.50       39.10      4.17 o 
   2   4   9      232.33      215.12      7.70 o 
   3   4   9      184.21      224.08      8.19 o 
   4   4   9       60.55       68.85      5.33 o 
   5   4   9       55.64       53.60      7.85 o 
   6   4   9        3.08       -0.17      5.23 o 
   7   4   9      265.00      298.76     14.12 o 
   8   4   9      451.01      389.22     16.03 o 
   9   4   9       13.86       -2.68      7.31 o 
  10   4   9        9.72       11.98     10.61 o 
  11   4   9       43.44       23.59     12.24 o 
  12   4   9       24.37        0.69     12.79 o 
  13   4   9       21.55        3.32     18.97 o 
 -14   5   9       11.89       -8.69     18.47 o 
 -13   5   9       54.48       76.29     17.95 o 
 -12   5   9       51.96       37.36     15.61 o 
 -11   5   9      331.18      360.82     18.17 o 
 -10   5   9        3.66        1.18      8.52 o 
  -9   5   9      161.37      179.62     12.17 o 
  -8   5   9       37.59       25.40      7.46 o 
  -7   5   9        8.65        4.82      5.90 o 
  -6   5   9      138.79      117.77      6.38 o 
  -5   5   9      111.71      117.04      6.68 o 
  -4   5   9      168.06      151.14      8.90 o 
  -3   5   9      121.44      141.40      6.56 o 
  -2   5   9       46.84       44.05      3.91 o 
  -1   5   9      109.31      102.51      4.50 o 
   0   5   9      284.46      275.10      6.70 o 
   1   5   9      311.38      270.83      8.81 o 
   2   5   9      188.40      190.88      8.05 o 
   3   5   9       56.75       46.35      5.06 o 
   4   5   9      319.67      337.56     12.96 o 
   5   5   9       55.06       63.15      9.05 o 
   6   5   9      974.88      949.95     23.30 o 
   7   5   9       48.70       21.95      9.38 o 
   8   5   9       47.16       56.11      9.44 o 
   9   5   9      143.65      144.58     12.66 o 
  10   5   9       14.56        7.99      9.28 o 
  11   5   9        2.46       -8.38     12.06 o 
  12   5   9       49.33       65.86     20.91 o 
  13   5   9        0.00        8.52     27.54 o 
 -14   6   9       11.47       58.27     30.88 o 
 -13   6   9       19.74        7.09     12.74 o 
 -12   6   9       88.02       69.75     12.78 o 
 -11   6   9      155.91      146.73     16.69 o 
 -10   6   9      171.60      195.31     14.20 o 
  -9   6   9       63.47       56.93      9.67 o 
  -8   6   9      921.69      952.74     24.20 o 
  -7   6   9      387.05      379.06     13.51 o 
  -6   6   9      399.72      356.93     12.30 o 
  -5   6   9       37.27       24.22      5.11 o 
  -4   6   9       56.49       55.74      7.37 o 
  -3   6   9      192.44      218.28      7.82 o 
  -2   6   9       33.89       31.04      4.10 o 
  -1   6   9       93.90      103.05      5.00 o 
   0   6   9      455.78      406.36     10.12 o 
   1   6   9      306.49      291.80      9.91 o 
   2   6   9     1003.34      994.34     18.71 o 
   3   6   9      105.73      135.67      7.85 o 
   4   6   9       25.49       21.99      5.91 o 
   5   6   9        3.95       -8.15      8.15 o 
   6   6   9       94.36      103.62     17.22 o 
   7   6   9      229.68      208.44     22.09 o 
   8   6   9       84.92       76.31     10.24 o 
   9   6   9       36.50       28.09     10.21 o 
  10   6   9      293.94      296.97     17.89 o 
  11   6   9       28.14       24.18     11.59 o 
  12   6   9       10.95       11.17     22.18 o 
 -13   7   9       11.81       -0.01     19.08 o 
 -12   7   9       39.18       57.67     15.76 o 
 -11   7   9        0.12       -9.61     10.14 o 
 -10   7   9       39.40       25.16     10.14 o 
  -9   7   9      708.03      718.84     22.85 o 
  -8   7   9       14.70        5.32      8.00 o 
  -7   7   9     1414.04     1400.53     27.05 o 
  -6   7   9      141.34      155.76      9.88 o 
  -5   7   9       18.15       24.33      5.76 o 
  -4   7   9     1264.36     1213.60     34.05 o 
  -3   7   9      939.69      908.61     18.19 o 
  -2   7   9       10.53        1.26      4.93 o 
  -1   7   9       56.68       66.81      5.78 o 
   0   7   9       25.03       14.19      5.43 o 
   1   7   9      977.04      879.44     18.25 o 
   2   7   9      809.14      789.15     18.79 o 
   3   7   9       81.20       90.96     12.14 o 
   4   7   9      308.35      300.15     14.06 o 
   5   7   9      156.09      148.26     11.75 o 
   6   7   9      515.75      513.83     18.57 o 
   7   7   9        0.83       -6.23      8.06 o 
   8   7   9       85.60       67.43     11.15 o 
   9   7   9        5.68        8.98     12.58 o 
  10   7   9      153.32      169.15     15.46 o 
  11   7   9       43.25       71.10     17.63 o 
  12   7   9       38.11       49.75     30.43 o 
 -12   8   9        0.02        1.55     15.12 o 
 -11   8   9       20.50        2.63     15.84 o 
 -10   8   9      130.99      130.91     16.86 o 
  -9   8   9        2.00       -8.37      9.20 o 
  -8   8   9        0.83        0.13      8.21 o 
  -7   8   9      276.61      291.00     14.10 o 
  -6   8   9       13.58        7.56      7.07 o 
  -5   8   9       66.37       37.59      8.08 o 
  -4   8   9       18.78       28.42      6.51 o 
  -3   8   9      183.93      178.49     16.38 o 
  -2   8   9      783.47      720.08     19.53 o 
  -1   8   9      172.21      211.38      9.14 o 
   0   8   9       46.16       22.80      5.40 o 
   1   8   9      381.62      367.17     12.59 o 
   2   8   9      339.88      384.78     15.14 o 
   3   8   9      517.85      529.11     20.14 o 
   4   8   9      148.63      129.61     19.21 o 
   5   8   9     1901.43     1873.64     37.67 o 
   6   8   9      230.17      234.44     15.02 o 
   7   8   9       32.04       18.31      8.99 o 
   8   8   9        6.00       -2.25      9.25 o 
   9   8   9       13.91        6.10     10.88 o 
  10   8   9       62.40       46.28     12.47 o 
  11   8   9      111.67      143.91     24.06 o 
 -11   9   9        8.82       -4.73     14.98 o 
 -10   9   9        2.01       19.43     13.13 o 
  -9   9   9      280.50      327.35     22.46 o 
  -8   9   9      190.51      201.60     30.31 o 
  -7   9   9       16.54        9.96      8.20 o 
  -6   9   9      587.34      638.74     18.85 o 
  -5   9   9      853.69      810.32     22.75 o 
  -4   9   9      175.24      170.07     14.74 o 
  -3   9   9      600.81      588.45     19.72 o 
  -2   9   9       12.25       11.36      6.94 o 
  -1   9   9      537.02      516.12     15.40 o 
   0   9   9        0.55       -5.32      5.96 o 
   1   9   9       86.32       80.41      7.56 o 
   2   9   9       82.18       83.30     13.92 o 
   3   9   9      139.23      125.46     13.53 o 
   4   9   9        5.03       -7.51      7.51 o 
   5   9   9       26.06       30.96      9.16 o 
   6   9   9      226.19      251.58     16.20 o 
   7   9   9        2.81       -4.46     10.76 o 
   8   9   9       45.47        0.52     10.60 o 
   9   9   9      429.97      425.28     22.67 o 
  10   9   9       67.68       48.78     17.15 o 
 -11  10   9       81.01      127.19     34.99 o 
 -10  10   9       55.31       60.07     17.06 o 
  -9  10   9      188.22      228.37     20.71 o 
  -8  10   9      178.96      164.35     33.25 o 
  -7  10   9       74.20       67.77     14.54 o 
  -6  10   9      176.60      164.66     16.82 o 
  -5  10   9      722.87      775.56     24.30 o 
  -4  10   9      613.32      566.00     25.36 o 
  -3  10   9       13.80       -3.56      7.44 o 
  -2  10   9      671.19      651.53     23.32 o 
  -1  10   9      137.06      150.67     12.00 o 
   0  10   9      134.93      130.89     10.58 o 
   1  10   9        1.14        1.94      6.95 o 
   2  10   9       79.83       64.55     10.24 o 
   3  10   9       71.79       64.99     10.69 o 
   4  10   9      579.49      574.15     21.20 o 
   5  10   9        2.86       -7.40      8.89 o 
   6  10   9      400.58      455.73     21.66 o 
   7  10   9      384.49      412.49     22.09 o 
   8  10   9       56.45       55.76     14.84 o 
   9  10   9        6.25       -9.23     12.45 o 
  -9  11   9        8.55       -9.89     26.02 o 
  -8  11   9       41.23       32.88     17.08 o 
  -7  11   9       22.03       15.30     14.00 o 
  -6  11   9        1.60      -12.32     12.32 o 
  -5  11   9        2.51        9.17     11.37 o 
  -4  11   9        0.09       -1.97     11.93 o 
  -3  11   9        8.68       40.55     11.89 o 
  -2  11   9        1.94        1.73      8.75 o 
  -1  11   9       90.47       71.14     11.10 o 
   0  11   9      184.93      156.29     15.31 o 
   1  11   9       30.45       21.80      9.95 o 
   2  11   9       33.44        5.57      8.87 o 
   3  11   9      153.45      155.97     14.32 o 
   4  11   9      191.67      200.95     16.27 o 
   5  11   9       16.96       19.11     14.10 o 
   6  11   9       50.65       56.05     12.89 o 
   7  11   9        7.89        3.18     12.70 o 
   8  11   9        1.29      -18.39     18.39 o 
  -7  12   9        8.95       -0.49     13.82 o 
  -6  12   9      151.94      155.04     20.02 o 
  -5  12   9       32.00       25.79     14.48 o 
  -4  12   9      126.61      125.84     20.18 o 
  -3  12   9      180.77      212.16     25.94 o 
  -2  12   9       99.52      106.38     18.89 o 
  -1  12   9      127.23      136.92     16.34 o 
   0  12   9       35.56       27.12     12.52 o 
   1  12   9       20.24       23.12     12.93 o 
   2  12   9      168.72      178.80     24.91 o 
   3  12   9        0.46      -16.63     17.13 o 
   4  12   9        3.05      -11.47     11.67 o 
   5  12   9      205.32      224.90     18.65 o 
   6  12   9      127.07      118.56     18.36 o 
   7  12   9       49.36       23.92     33.62 o 
  -5  13   9       53.26      112.43     30.28 o 
  -4  13   9      135.84      132.33     26.70 o 
  -3  13   9      239.61      250.72     26.52 o 
  -2  13   9        0.27      -16.13     16.13 o 
  -1  13   9       39.81       31.95     25.86 o 
   0  13   9       18.29       22.74     17.94 o 
   1  13   9      164.68      183.86     38.11 o 
   2  13   9       46.61       27.63     15.37 o 
   3  13   9      290.03      322.19     24.79 o 
   4  13   9       11.99      -15.70     15.70 o 
   5  13   9        0.21      -17.01     17.01 o 
  -3  14   9       11.39      -12.93     30.12 o 
   1  14   9        1.12       28.60     29.67 o 
 -14   0  10       96.97      151.68     30.88 o 
 -12   0  10      111.23      128.56     27.39 o 
 -10   0  10     6416.65     6604.21    100.79 o 
  -8   0  10     8028.41     8338.18    118.60 o 
  -6   0  10       98.98       92.18     14.16 o 
  -4   0  10    11252.67    11797.91    123.29 o 
  -2   0  10      263.82      221.92      7.57 o 
   0   0  10    17072.57    19072.16    242.28 o 
   2   0  10     5317.01     5652.29     68.05 o 
   4   0  10     2605.21     2641.87     42.81 o 
   6   0  10    12462.95    12815.13    234.73 o 
   8   0  10      188.58      123.19     29.82 o 
  10   0  10     1305.91     1371.98     44.24 o 
  12   0  10       38.60       27.39     24.95 o 
 -15   1  10       45.20       53.40     32.41 o 
 -14   1  10       38.20       44.62     19.94 o 
 -13   1  10      186.69      255.41     40.09 o 
 -12   1  10      307.75      340.93     47.54 o 
 -11   1  10      582.57      728.10     34.60 o 
 -10   1  10     1323.60     1236.51     27.76 o 
  -9   1  10      376.89      355.80     12.40 o 
  -8   1  10     2893.96     2982.73     36.21 o 
  -7   1  10     1130.61     1264.26     16.94 o 
  -6   1  10     1438.72     1510.45     23.42 o 
  -5   1  10      464.34      441.99      8.15 o 
  -4   1  10        9.21        3.19      2.01 o 
  -3   1  10      761.95      889.16     11.69 o 
  -2   1  10    12041.88    12769.90    101.27 o 
  -1   1  10     8574.82     9217.19     85.53 o 
   0   1  10      226.26      177.63      5.53 o 
   1   1  10      524.43      601.06      9.07 o 
   2   1  10    14564.11    15433.23    130.50 o 
   3   1  10     5048.66     5821.18     53.20 o 
   4   1  10      604.03      609.84     31.18 o 
   5   1  10       51.22       49.35      5.34 o 
   6   1  10     2100.59     2093.65     27.03 o 
   7   1  10       68.88       78.01      7.24 o 
   8   1  10     2416.08     2229.33     52.43 o 
   9   1  10       30.56       45.08      8.94 o 
  10   1  10       83.96       75.70     11.19 o 
  11   1  10      120.28      132.88     15.61 o 
  12   1  10      101.89      117.35     17.29 o 
  13   1  10        7.03      -14.15     14.15 o 
 -15   2  10       20.96       49.45     31.95 o 
 -14   2  10       94.60       86.41     15.33 o 
 -13   2  10       96.15      133.60     14.85 o 
 -12   2  10      267.38      335.99     21.56 o 
 -11   2  10      140.71      135.89     10.33 o 
 -10   2  10      382.36      413.61     14.09 o 
  -9   2  10       47.83       34.55      6.50 o 
  -8   2  10      279.24      282.45     15.09 o 
  -7   2  10     4115.07     4074.45     39.52 o 
  -6   2  10      568.03      555.25      9.93 o 
  -5   2  10      899.11     1014.70     18.32 o 
  -4   2  10     1861.44     2029.35     30.14 o 
  -3   2  10     3661.74     3779.63     43.60 o 
  -2   2  10     2508.98     2682.88     27.12 o 
  -1   2  10     4221.62     4811.05     47.34 o 
   0   2  10     3145.25     3285.94     31.73 o 
   1   2  10    10121.08    10892.46     94.02 o 
   2   2  10      902.47      931.94     13.37 o 
   3   2  10     5805.46     6048.38     59.77 o 
   4   2  10     2490.33     2516.04     26.78 o 
   5   2  10      236.48      262.18      7.76 o 
   6   2  10      917.39      930.71     18.29 o 
   7   2  10     1990.97     1957.88     30.49 o 
   8   2  10     1981.29     2097.60     33.07 o 
   9   2  10     1443.30     1417.64     36.57 o 
  10   2  10       36.58       20.11     10.68 o 
  11   2  10       11.73        8.25     11.48 o 
  12   2  10       13.66       25.85     14.48 o 
  13   2  10       15.00       23.00     15.58 o 
 -15   3  10        0.06      -16.89     31.04 o 
 -14   3  10      469.05      548.26     26.13 o 
 -13   3  10      156.83      203.90     17.00 o 
 -12   3  10      236.71      276.77     14.17 o 
 -11   3  10      944.78      986.83     22.32 o 
 -10   3  10        1.07       -3.24      6.27 o 
  -9   3  10     6232.36     6029.82     67.22 o 
  -8   3  10        7.51        6.66      4.47 o 
  -7   3  10     1178.94     1074.69     17.04 o 
  -6   3  10     1256.91     1334.47     17.91 o 
  -5   3  10     1189.61     1216.93     16.05 o 
  -4   3  10        1.77       -0.04      4.14 o 
  -3   3  10      371.20      368.67      9.30 o 
  -2   3  10        2.31        3.40      1.97 o 
  -1   3  10      181.22      171.83      4.15 o 
   0   3  10      877.60      958.64     12.48 o 
   1   3  10     2751.03     3109.72     33.07 o 
   2   3  10     4964.66     5325.72     53.05 o 
   3   3  10     1658.20     1782.73     21.91 o 
   4   3  10      754.22      780.22     12.99 o 
   5   3  10     1769.30     1845.61     31.77 o 
   6   3  10      796.51      754.62     19.37 o 
   7   3  10       31.13       26.12      7.09 o 
   8   3  10      353.75      320.18     15.49 o 
   9   3  10        4.22        9.04      7.87 o 
  10   3  10       37.21       36.20     11.82 o 
  11   3  10      234.46      301.87     23.73 o 
  12   3  10       20.77       36.61     14.10 o 
  13   3  10       44.65       59.80     17.61 o 
 -14   4  10      131.66      184.93     18.00 o 
 -13   4  10       34.27       49.69     11.94 o 
 -12   4  10      200.54      227.93     13.18 o 
 -11   4  10      131.55      132.98     10.48 o 
 -10   4  10     1329.02     1290.73     24.55 o 
  -9   4  10       58.58       77.88      9.35 o 
  -8   4  10      333.52      317.47     14.02 o 
  -7   4  10      587.59      641.17     16.02 o 
  -6   4  10       23.07       29.13      5.58 o 
  -5   4  10     2858.86     3055.13     33.21 o 
  -4   4  10     6492.31     6811.23     62.44 o 
  -3   4  10        6.78       -0.13      2.48 o 
  -2   4  10      925.94      911.18     12.67 o 
  -1   4  10       75.13       52.47      3.70 o 
   0   4  10     6483.34     6685.70     65.06 o 
   1   4  10       29.26       37.65      4.09 o 
   2   4  10     8870.23     9453.36    100.43 o 
   3   4  10      152.52      171.54      8.56 o 
   4   4  10      136.11      120.29      8.53 o 
   5   4  10     1420.45     1428.98     27.98 o 
   6   4  10       78.30       89.92      8.89 o 
   7   4  10      647.70      592.51     18.59 o 
   8   4  10      528.82      505.95     19.70 o 
   9   4  10        9.46        3.67      9.44 o 
  10   4  10        0.73        1.24      9.82 o 
  11   4  10        7.13        6.90     11.14 o 
  12   4  10       17.42       -0.32     13.63 o 
  13   4  10       41.60       46.44     20.63 o 
 -14   5  10      118.42      162.97     25.33 o 
 -13   5  10      107.42      107.47     15.40 o 
 -12   5  10       65.09       44.86     12.06 o 
 -11   5  10        4.02      -10.23     10.23 o 
 -10   5  10      377.59      360.85     17.57 o 
  -9   5  10        2.88       22.20      8.19 o 
  -8   5  10      477.10      505.20     18.01 o 
  -7   5  10      543.48      508.91     14.68 o 
  -6   5  10       36.48       27.47      4.50 o 
  -5   5  10     1517.71     1629.18     24.41 o 
  -4   5  10     3211.26     3468.03     43.56 o 
  -3   5  10     1968.22     2034.76     25.28 o 
  -2   5  10      119.60      110.94      4.82 o 
  -1   5  10     2184.08     2418.02     28.31 o 
   0   5  10      352.72      424.17      8.56 o 
   1   5  10      270.07      240.77      8.35 o 
   2   5  10     3872.24     4015.78     48.94 o 
   3   5  10        4.53        5.04      3.92 o 
   4   5  10      540.25      556.31     16.19 o 
   5   5  10       10.98       10.92      6.59 o 
   6   5  10      465.20      450.42     16.29 o 
   7   5  10       40.20       33.36      8.02 o 
   8   5  10     1737.97     1860.54     37.50 o 
   9   5  10        2.70       -7.95      7.95 o 
  10   5  10       37.91       18.73     10.98 o 
  11   5  10        9.86        7.34     12.40 o 
  12   5  10        8.64      -13.75     13.75 o 
 -14   6  10       33.13       43.82     30.58 o 
 -13   6  10       62.93       59.06     14.11 o 
 -12   6  10       77.63       73.67     14.93 o 
 -11   6  10       35.94       48.77     13.46 o 
 -10   6  10     1811.96     1881.66     39.11 o 
  -9   6  10      147.63      125.54     13.18 o 
  -8   6  10      548.49      496.73     18.91 o 
  -7   6  10        8.17        8.40      6.77 o 
  -6   6  10        6.84        9.85      5.22 o 
  -5   6  10      158.84      151.26      8.51 o 
  -4   6  10     2170.95     2250.23     34.26 o 
  -3   6  10     2285.06     2390.26     41.66 o 
  -2   6  10     1996.10     2142.55     24.69 o 
  -1   6  10        4.63        8.21      3.22 o 
   0   6  10       64.37       61.84      5.83 o 
   1   6  10        9.31       14.72      5.40 o 
   2   6  10     2448.22     2558.55     42.38 o 
   3   6  10        5.55       10.51      5.72 o 
   4   6  10      125.22      101.21      8.84 o 
   5   6  10      304.79      310.10     13.99 o 
   6   6  10       38.82       38.49      8.17 o 
   7   6  10       13.25        2.62      7.72 o 
   8   6  10        9.28        4.09      8.42 o 
   9   6  10        4.57       -2.71      8.71 o 
  10   6  10        0.19        3.37     10.24 o 
  11   6  10        5.92        1.56     12.58 o 
  12   6  10       55.83       21.15     27.23 o 
 -13   7  10      101.75      109.79     23.69 o 
 -12   7  10       90.99       85.56     20.78 o 
 -11   7  10        9.04        0.81     11.70 o 
 -10   7  10        0.59        1.86      9.38 o 
  -9   7  10      846.74      826.62     25.87 o 
  -8   7  10        0.78       -7.59      7.59 o 
  -7   7  10       90.19       74.72      8.56 o 
  -6   7  10        2.77        5.99      5.81 o 
  -5   7  10       24.85       16.60      5.66 o 
  -4   7  10      789.14      759.47     17.00 o 
  -3   7  10     2227.79     2240.89     32.77 o 
  -2   7  10      144.26      139.33     10.25 o 
  -1   7  10        4.19        2.45      4.03 o 
   0   7  10        5.31        8.01      4.51 o 
   1   7  10       30.01       27.78      5.41 o 
   2   7  10      804.37      743.64     17.05 o 
   3   7  10     1317.14     1274.92     35.09 o 
   4   7  10      433.66      440.82     16.45 o 
   5   7  10      251.02      237.92     13.65 o 
   6   7  10      281.57      265.21     15.28 o 
   7   7  10      127.11      167.69     13.53 o 
   8   7  10      111.11       79.22     11.29 o 
   9   7  10        3.49       10.65      9.90 o 
  10   7  10       60.09       54.47     12.73 o 
  11   7  10       93.04       79.43     19.76 o 
  12   7  10       46.25       63.75     31.95 o 
 -12   8  10        1.06       -7.20     14.80 o 
 -11   8  10        0.06      -13.08     13.08 o 
 -10   8  10       26.14        2.66     11.24 o 
  -9   8  10       29.37       23.30     10.45 o 
  -8   8  10     1021.51     1036.13     24.93 o 
  -7   8  10      624.06      634.32     18.71 o 
  -6   8  10      429.14      387.90     14.88 o 
  -5   8  10        1.20        6.80      6.73 o 
  -4   8  10      673.35      677.12     16.94 o 
  -3   8  10      130.33      123.35     11.51 o 
  -2   8  10     1185.87     1083.74     30.44 o 
  -1   8  10      470.99      538.05     13.24 o 
   0   8  10        1.23       -3.55      4.83 o 
   1   8  10      751.66      768.87     20.28 o 
   2   8  10      372.04      328.78     14.39 o 
   3   8  10      100.50      113.13     11.47 o 
   4   8  10     2130.70     2157.50     40.37 o 
   5   8  10      610.39      542.65     19.31 o 
   6   8  10      169.93      147.64     13.26 o 
   7   8  10     1167.32     1090.26     29.34 o 
   8   8  10      444.49      482.48     22.08 o 
   9   8  10        0.10       -9.67      9.67 o 
  10   8  10      208.45      224.73     18.33 o 
  11   8  10       49.90        6.39     27.77 o 
 -11   9  10       19.14       10.49     14.60 o 
 -10   9  10       11.18        9.30     13.79 o 
  -9   9  10      567.23      591.41     51.11 o 
  -8   9  10      157.73      150.10     13.53 o 
  -7   9  10       80.34       70.37      9.88 o 
  -6   9  10      599.40      547.10     17.44 o 
  -5   9  10       41.50       33.76     10.49 o 
  -4   9  10      149.28      140.84     23.12 o 
  -3   9  10      248.54      234.46     13.67 o 
  -2   9  10      276.26      307.63     15.07 o 
  -1   9  10        6.49        8.34      6.97 o 
   0   9  10       37.41       23.49      6.78 o 
   1   9  10      186.77      200.96     11.25 o 
   2   9  10        1.52        5.74      7.26 o 
   3   9  10       53.83       49.28     13.55 o 
   4   9  10      115.70       99.52     11.14 o 
   5   9  10      259.05      249.70     15.74 o 
   6   9  10      579.71      540.69     21.26 o 
   7   9  10        1.54       -9.49      9.49 o 
   8   9  10        6.35       -4.62     10.78 o 
   9   9  10       32.06       40.66     12.80 o 
  10   9  10        7.27      -11.35     18.88 o 
 -11  10  10        8.20      -27.39     27.39 o 
 -10  10  10      269.99      251.03     23.13 o 
  -9  10  10        2.56      -11.77     13.15 o 
  -8  10  10      411.74      430.23     29.77 o 
  -7  10  10        0.59        7.94     11.66 o 
  -6  10  10        2.00        4.07      9.42 o 
  -5  10  10      178.10      187.76     16.12 o 
  -4  10  10      681.29      593.59     24.01 o 
  -3  10  10      234.71      206.91     14.43 o 
  -2  10  10        1.96        2.24      8.31 o 
  -1  10  10       74.19       56.12      9.37 o 
   0  10  10      109.61       82.41     12.37 o 
   1  10  10      246.16      227.77     14.84 o 
   2  10  10      329.89      274.85     15.68 o 
   3  10  10        1.60        8.35      9.57 o 
   4  10  10      120.11      121.24     13.43 o 
   5  10  10      178.72      156.58     14.22 o 
   6  10  10       73.93       94.24     15.44 o 
   7  10  10      502.16      560.45     24.17 o 
   8  10  10      406.41      424.35     24.37 o 
   9  10  10        0.33       23.25     16.35 o 
  -8  11  10       71.48       46.68     15.12 o 
  -7  11  10      174.72      103.91     17.41 o 
  -6  11  10       28.15       18.41     12.83 o 
  -5  11  10        0.00        2.33     11.82 o 
  -4  11  10       13.65       25.22     14.87 o 
  -3  11  10       74.45       87.45     13.42 o 
  -2  11  10      248.79      240.53     27.19 o 
  -1  11  10       11.12       -2.42      9.35 o 
   0  11  10      271.49      254.61     27.13 o 
   1  11  10      708.17      680.00     26.78 o 
   2  11  10       29.82       15.57      9.58 o 
   3  11  10      148.16      124.72     13.30 o 
   4  11  10       96.25      136.09     15.77 o 
   5  11  10        9.95       -4.69     10.83 o 
   6  11  10      566.68      623.21     25.15 o 
   7  11  10      231.75      237.77     19.36 o 
   8  11  10      105.65      127.32     25.21 o 
  -7  12  10       24.18       36.13     15.79 o 
  -6  12  10        3.71      -13.90     13.90 o 
  -5  12  10       21.95        9.61     13.99 o 
  -4  12  10       20.49       23.00     16.05 o 
  -3  12  10       37.41       42.77     16.67 o 
  -2  12  10       98.02      118.34     19.26 o 
  -1  12  10       99.14       72.12     24.39 o 
   0  12  10        4.81        7.47     11.86 o 
   1  12  10      147.79      153.13     17.63 o 
   2  12  10        1.21        4.73     12.71 o 
   3  12  10        0.79       -9.55     11.33 o 
   4  12  10       32.18       12.77     12.57 o 
   5  12  10      534.88      601.27     25.71 o 
   6  12  10       33.71       29.90     16.67 o 
   7  12  10      341.78      471.02     52.18 o 
  -5  13  10       20.47        2.28     26.93 o 
  -4  13  10       14.11      -21.60     21.60 o 
  -3  13  10        3.03       19.88     19.19 o 
  -2  13  10       41.24        7.38     21.07 o 
  -1  13  10        4.44      -14.76     25.86 o 
   0  13  10        3.75       21.05     17.61 o 
   1  13  10      177.30      121.19     18.03 o 
   2  13  10       61.89       78.38     18.26 o 
   3  13  10      162.39      154.74     20.40 o 
   4  13  10       10.63       -4.05     19.39 o 
   5  13  10        2.78      -20.48     20.48 o 
   1  14  10        8.70       -3.80     28.15 o 
 -13   0  11      587.05      606.73     46.71 o 
 -11   0  11      151.38      105.28     23.73 o 
  -9   0  11     1782.09     1824.97     55.17 o 
  -7   0  11     1420.23     1358.42     28.47 o 
  -5   0  11     1981.07     1651.84     23.93 o 
  -3   0  11     4912.49     4281.37     70.94 o 
  -1   0  11      151.86      135.94      7.30 o 
   1   0  11        4.69        7.26      3.47 o 
   3   0  11       83.17       45.49      4.86 o 
   5   0  11      818.01      764.09     19.46 o 
   7   0  11     1092.59     1118.08     26.69 o 
   9   0  11     1400.84     1397.36     92.80 o 
  11   0  11      237.88      292.71     24.73 o 
  13   0  11        1.04      -18.41     22.36 o 
 -14   1  11       40.45       31.94     13.51 o 
 -13   1  11      169.38      172.46     21.02 o 
 -12   1  11      408.76      445.20     20.80 o 
 -11   1  11      137.57      188.83     14.22 o 
 -10   1  11       76.59       54.50      7.63 o 
  -9   1  11        7.08       15.16      5.27 o 
  -8   1  11      215.12      228.98      9.07 o 
  -7   1  11        8.96        1.16      3.23 o 
  -6   1  11     1457.24     1303.54     16.59 o 
  -5   1  11      485.24      510.72      8.32 o 
  -4   1  11     4416.64     4089.08     36.96 o 
  -3   1  11        0.56       -0.32      1.58 o 
  -2   1  11     1437.97     1344.59     16.60 o 
  -1   1  11     1291.38     1318.09     17.54 o 
   0   1  11      120.12      108.71      4.33 o 
   1   1  11      188.58      193.67      5.40 o 
   2   1  11     1380.66     1275.78     15.89 o 
   3   1  11        0.64       -1.46      2.43 o 
   4   1  11     3203.23     3082.70     31.88 o 
   5   1  11      459.00      481.34     10.61 o 
   6   1  11        2.77       -4.18      4.18 o 
   7   1  11        1.35       -4.95      4.95 o 
   8   1  11     1036.42     1009.08     24.40 o 
   9   1  11       82.64       77.58     15.70 o 
  10   1  11      108.27      118.41     14.28 o 
  11   1  11       47.12       49.90     12.35 o 
  12   1  11        8.59       10.46     16.15 o 
  13   1  11        0.86      -20.16     20.16 o 
 -14   2  11       49.24       47.16     19.96 o 
 -13   2  11        3.11       -1.10     11.10 o 
 -12   2  11        3.27        4.64      9.63 o 
 -11   2  11       92.13       69.01      8.80 o 
 -10   2  11      445.47      408.56     13.45 o 
  -9   2  11      480.43      482.58     13.77 o 
  -8   2  11     2889.55     2764.65     33.03 o 
  -7   2  11       55.84       38.54      5.00 o 
  -6   2  11      359.54      362.58      8.03 o 
  -5   2  11     2198.61     2023.57     22.93 o 
  -4   2  11      350.26      377.00     16.96 o 
  -3   2  11     2768.32     2638.44     27.68 o 
  -2   2  11       47.33       43.23      4.59 o 
  -1   2  11      181.79      205.32      5.58 o 
   0   2  11      942.92      969.47     13.54 o 
   1   2  11      916.19      892.65     19.81 o 
   2   2  11      351.46      362.62      7.89 o 
   3   2  11      683.85      581.31     10.74 o 
   4   2  11      146.44      154.39      8.07 o 
   5   2  11      115.92       97.61      5.84 o 
   6   2  11      163.06      174.74      8.83 o 
   7   2  11       81.18       75.90      7.88 o 
   8   2  11      445.92      400.78     15.91 o 
   9   2  11       25.39       25.44     13.42 o 
  10   2  11       11.02       26.11     10.25 o 
  11   2  11       75.30       72.32     18.77 o 
  12   2  11        0.32      -12.06     12.06 o 
  13   2  11       10.62       14.42     14.75 o 
 -14   3  11       97.92       72.21     14.82 o 
 -13   3  11       31.69       44.63     12.33 o 
 -12   3  11       33.10       20.40      8.34 o 
 -11   3  11       95.48       94.60      9.45 o 
 -10   3  11      628.88      602.35     16.34 o 
  -9   3  11       28.70       33.87      6.80 o 
  -8   3  11       22.05       20.66      4.92 o 
  -7   3  11      821.14      752.48     16.41 o 
  -6   3  11      430.27      371.97     12.52 o 
  -5   3  11        2.50       -2.06      3.80 o 
  -4   3  11     1232.29     1152.88     19.03 o 
  -3   3  11        7.26       10.47      4.19 o 
  -2   3  11       55.14       43.39      3.60 o 
  -1   3  11      440.81      413.03      7.62 o 
   0   3  11      327.05      373.04      7.16 o 
   1   3  11      436.48      430.89      8.22 o 
   2   3  11      670.24      661.25     10.95 o 
   3   3  11        3.28        3.32      2.88 o 
   4   3  11       57.61       60.92      4.58 o 
   5   3  11      273.75      264.40     12.13 o 
   6   3  11        1.61        0.56      5.57 o 
   7   3  11      166.74      168.12     11.77 o 
   8   3  11      812.48      707.94     21.08 o 
   9   3  11      488.00      498.88     19.79 o 
  10   3  11      112.84      120.80     14.37 o 
  11   3  11        0.01       -1.57     11.47 o 
  12   3  11       26.53       15.83     14.35 o 
  13   3  11       12.66      -23.28     33.17 o 
 -14   4  11       39.97       57.22     15.23 o 
 -13   4  11       18.92       37.14     11.26 o 
 -12   4  11      227.13      251.95     19.53 o 
 -11   4  11      120.15      101.45     10.06 o 
 -10   4  11      561.23      529.00     22.24 o 
  -9   4  11       24.28       13.79      7.14 o 
  -8   4  11       26.44       26.41      6.95 o 
  -7   4  11        7.78        4.66      4.34 o 
  -6   4  11       34.83       29.11      4.66 o 
  -5   4  11      436.99      430.54     10.58 o 
  -4   4  11      387.12      428.89     11.48 o 
  -3   4  11      452.21      428.51      9.92 o 
  -2   4  11       32.24       36.19      3.21 o 
  -1   4  11       92.65      108.11      3.96 o 
   0   4  11     1107.03     1025.77     14.52 o 
   1   4  11      121.05      107.10      6.12 o 
   2   4  11      894.11      874.08     18.27 o 
   3   4  11      173.58      189.39      8.00 o 
   4   4  11       12.76       11.62      4.97 o 
   5   4  11       58.74       40.69      6.70 o 
   6   4  11      374.48      335.63     22.66 o 
   7   4  11       41.07       30.27      7.98 o 
   8   4  11       48.45       30.96      8.33 o 
   9   4  11       77.41       76.71     10.54 o 
  10   4  11       35.77       14.81     10.65 o 
  11   4  11        0.28       -5.72     11.48 o 
  12   4  11      187.18      240.12     24.65 o 
 -14   5  11        0.00       -9.28     26.32 o 
 -13   5  11       63.33       54.85     15.11 o 
 -12   5  11      154.72      159.52     15.14 o 
 -11   5  11        6.92       10.65      9.95 o 
 -10   5  11        3.34        2.27     11.00 o 
  -9   5  11     2719.21     2692.05     46.62 o 
  -8   5  11      325.45      317.44     14.82 o 
  -7   5  11      238.23      193.54     15.73 o 
  -6   5  11       33.19       20.98      4.36 o 
  -5   5  11      766.20      807.38     16.05 o 
  -4   5  11      172.15      164.72      8.19 o 
  -3   5  11      364.33      373.28      9.20 o 
  -2   5  11     1223.18     1350.49     18.73 o 
  -1   5  11      287.89      298.42     15.85 o 
   0   5  11      555.06      558.16     12.70 o 
   1   5  11      235.35      232.13      8.80 o 
   2   5  11      193.94      190.99      8.45 o 
   3   5  11       53.37       49.79      6.89 o 
   4   5  11     1089.38      993.52     27.95 o 
   5   5  11       35.19       45.00      7.21 o 
   6   5  11      278.76      313.35     15.15 o 
   7   5  11      666.87      605.45     19.99 o 
   8   5  11      244.57      241.90     14.75 o 
   9   5  11       25.14       23.22     10.47 o 
  10   5  11        6.31       -6.92      9.37 o 
  11   5  11        4.81       18.24     13.12 o 
  12   5  11       14.40       17.44     14.98 o 
 -13   6  11        0.09       -0.53     12.73 o 
 -12   6  11      125.24      126.29     15.21 o 
 -11   6  11        0.50       -9.55      9.55 o 
 -10   6  11      653.87      694.80     22.91 o 
  -9   6  11        4.22       -7.33      7.33 o 
  -8   6  11      311.79      349.21     17.32 o 
  -7   6  11      100.56       88.10      8.49 o 
  -6   6  11      277.51      288.40     11.92 o 
  -5   6  11        8.16        7.30      4.66 o 
  -4   6  11      338.61      329.11     10.91 o 
  -3   6  11      245.66      285.10     10.06 o 
  -2   6  11     2705.68     2775.05     30.10 o 
  -1   6  11      103.57       99.86      6.80 o 
   0   6  11     1121.11     1153.80     20.61 o 
   1   6  11       87.86       86.15      9.31 o 
   2   6  11      887.61      880.41     17.93 o 
   3   6  11      179.26      135.58      9.73 o 
   4   6  11      134.38      144.87     15.89 o 
   5   6  11      188.24      137.11     11.62 o 
   6   6  11       42.82       44.11      8.66 o 
   7   6  11      553.92      482.57     18.81 o 
   8   6  11      511.23      494.24     19.91 o 
   9   6  11        2.95        4.49      8.94 o 
  10   6  11       64.63       52.63     16.49 o 
  11   6  11      143.81      163.28     19.10 o 
  12   6  11       40.39       35.45     25.86 o 
 -13   7  11       27.49       19.49     19.32 o 
 -12   7  11        6.19       -0.11     12.32 o 
 -11   7  11       67.21       46.18     12.10 o 
 -10   7  11      315.98      327.86     18.31 o 
  -9   7  11       20.01       21.96     13.54 o 
  -8   7  11      988.68      966.01     23.00 o 
  -7   7  11      722.86      695.46     18.91 o 
  -6   7  11       44.76       44.69      7.18 o 
  -5   7  11       59.41       75.18      7.52 o 
  -4   7  11        5.57       12.33      5.47 o 
  -3   7  11      157.23      163.03     11.57 o 
  -2   7  11       72.00       57.77      6.32 o 
  -1   7  11       41.32       41.00      5.11 o 
   0   7  11        0.00       -4.35      4.35 o 
   1   7  11      100.62      106.51      7.73 o 
   2   7  11      388.46      385.51     12.66 o 
   3   7  11     3033.67     2895.30     47.26 o 
   4   7  11      981.90      942.40     30.44 o 
   5   7  11       77.07       66.38      9.00 o 
   6   7  11      357.41      306.40     24.55 o 
   7   7  11       25.14       31.99      9.51 o 
   8   7  11      345.99      373.55     19.02 o 
   9   7  11       13.62        4.56     10.22 o 
  10   7  11       29.20       29.69     11.87 o 
  11   7  11        9.63       19.21     13.11 o 
 -12   8  11       11.00      -13.44     14.86 o 
 -11   8  11       20.87       23.46     13.80 o 
 -10   8  11       82.98      100.55     12.77 o 
  -9   8  11       75.07       71.74     11.59 o 
  -8   8  11      173.11      187.15     12.86 o 
  -7   8  11       53.94       45.38      8.47 o 
  -6   8  11      366.74      368.54     14.61 o 
  -5   8  11      102.24       98.75     10.04 o 
  -4   8  11       22.97       29.64      7.32 o 
  -3   8  11       20.91       14.10      6.78 o 
  -2   8  11       26.88       24.48      7.10 o 
  -1   8  11      331.29      326.11     12.24 o 
   0   8  11      199.26      196.31     10.41 o 
   1   8  11      181.87      176.20     10.00 o 
   2   8  11       90.02       86.29      9.62 o 
   3   8  11      162.30      177.56     12.29 o 
   4   8  11      159.51      184.41     12.90 o 
   5   8  11       63.80       41.14      9.34 o 
   6   8  11      478.69      465.45     21.72 o 
   7   8  11      388.77      454.11     21.01 o 
   8   8  11        2.84       -3.31     10.46 o 
   9   8  11       14.05       14.32     11.14 o 
  10   8  11        0.76       -8.76     11.73 o 
  11   8  11       17.64       13.84     20.01 o 
 -11   9  11       18.08        0.67     14.24 o 
 -10   9  11        3.10       -5.49     12.91 o 
  -9   9  11      434.95      431.43     24.62 o 
  -8   9  11       32.16       12.21      9.57 o 
  -7   9  11      190.59      185.41     12.92 o 
  -6   9  11      129.91      126.05     12.71 o 
  -5   9  11      737.33      703.88     25.78 o 
  -4   9  11      138.61      132.35     11.75 o 
  -3   9  11       43.83       44.25      8.62 o 
  -2   9  11       11.16        2.17      6.48 o 
  -1   9  11      182.13      144.87     11.41 o 
   0   9  11      115.37      106.39     10.81 o 
   1   9  11     1330.30     1336.65     26.14 o 
   2   9  11      183.29      188.33     12.87 o 
   3   9  11      193.47      216.75     14.21 o 
   4   9  11      128.34      119.80     15.11 o 
   5   9  11      270.24      276.83     30.33 o 
   6   9  11        4.98        0.26      9.35 o 
   7   9  11      519.66      539.69     22.53 o 
   8   9  11       52.06       51.65     12.55 o 
   9   9  11       54.50       46.86     14.13 o 
  10   9  11       11.21        5.95     19.69 o 
 -10  10  11      134.65      103.65     18.19 o 
  -9  10  11       39.77       15.70     16.84 o 
  -8  10  11        4.91        3.39     12.25 o 
  -7  10  11        9.89        1.49     10.96 o 
  -6  10  11       17.87        5.55      9.92 o 
  -5  10  11      368.66      412.77     22.88 o 
  -4  10  11     1037.05      997.50     31.61 o 
  -3  10  11      428.21      430.37     24.91 o 
  -2  10  11     1363.06     1303.71     30.66 o 
  -1  10  11       28.30       19.04      8.31 o 
   0  10  11      157.25      152.73     14.56 o 
   1  10  11      130.88      119.55     11.79 o 
   2  10  11      135.26      120.51     12.44 o 
   3  10  11      146.28      157.43     17.37 o 
   4  10  11        1.56       -5.16      9.03 o 
   5  10  11        0.61       -9.75      9.75 o 
   6  10  11      100.91       72.79     12.67 o 
   7  10  11        6.23       -1.72     11.58 o 
   8  10  11      764.88      900.91     42.84 o 
   9  10  11      294.53      320.56     44.27 o 
  -8  11  11      412.35      390.89     26.68 o 
  -7  11  11       35.07       20.58     14.63 o 
  -6  11  11       94.60       69.71     14.60 o 
  -5  11  11       16.79       20.40     16.20 o 
  -4  11  11       21.75       38.53     12.97 o 
  -3  11  11      175.98      190.18     17.11 o 
  -2  11  11        0.29        8.86      8.96 o 
  -1  11  11      107.77      129.93     13.59 o 
   0  11  11       41.04       28.55     15.37 o 
   1  11  11       96.19       98.30     14.68 o 
   2  11  11      182.30      222.61     36.98 o 
   3  11  11       46.19       36.27     14.56 o 
   4  11  11      136.30      107.78     15.37 o 
   5  11  11       19.70       34.70     12.34 o 
   6  11  11       22.69        9.26     12.67 o 
   7  11  11        7.47      -12.65     12.65 o 
   8  11  11       28.49       29.36     31.80 o 
  -7  12  11        5.54      -22.36     22.36 o 
  -6  12  11       42.45       31.12     15.44 o 
  -5  12  11        0.00      -10.15     12.79 o 
  -4  12  11      202.03      259.15     37.96 o 
  -3  12  11        1.08       -4.35     14.29 o 
  -2  12  11       58.54       63.12     14.18 o 
  -1  12  11       85.20       58.70     14.75 o 
   0  12  11       33.08       35.19     14.14 o 
   1  12  11       66.23       42.21     13.55 o 
   2  12  11       56.81       45.45     14.55 o 
   3  12  11       12.60       14.82     13.39 o 
   4  12  11       16.15       34.15     12.97 o 
   5  12  11       67.64       89.16     15.56 o 
   6  12  11       39.67       58.19     17.67 o 
  -5  13  11      193.87      194.28     37.27 o 
  -4  13  11       13.02       21.27     18.31 o 
  -3  13  11      136.73      197.33     33.93 o 
  -2  13  11       12.99       10.87     16.78 o 
  -1  13  11       25.60       34.02     19.15 o 
   0  13  11       83.02       97.16     21.33 o 
   1  13  11       67.27       38.75     17.13 o 
   2  13  11       47.70       69.80     17.00 o 
   3  13  11        7.73       -6.73     15.06 o 
   4  13  11       15.31       -5.93     20.88 o 
 -14   0  12      174.81      145.45     33.93 o 
 -12   0  12      664.24      706.53     48.38 o 
 -10   0  12     1257.18     1136.72     37.24 o 
  -8   0  12      994.35      919.16     23.78 o 
  -6   0  12     2001.31     2039.54     29.09 o 
  -4   0  12    71699.14    77907.84   1122.93 o 
  -2   0  12       37.79       27.52     10.43 o 
   0   0  12      129.75       97.10      6.25 o 
   2   0  12     4887.39     5735.89     80.65 o 
   4   0  12      253.56      275.44     16.98 o 
   6   0  12      284.49      253.64     14.42 o 
   8   0  12     8955.14     9298.63    165.57 o 
  10   0  12      120.06      139.91     17.91 o 
  12   0  12      588.00      772.56     57.20 o 
 -14   1  12      109.40      176.59     17.43 o 
 -13   1  12        9.96       13.66     11.26 o 
 -12   1  12       33.68       31.75     11.19 o 
 -11   1  12      762.74      735.24     20.87 o 
 -10   1  12      471.95      437.83     15.75 o 
  -9   1  12      307.32      294.59     13.10 o 
  -8   1  12     4613.80     4447.79     47.31 o 
  -7   1  12      705.21      770.82     12.71 o 
  -6   1  12     1062.88     1160.72     18.46 o 
  -5   1  12     2868.06     3105.56     25.95 o 
  -4   1  12     4223.63     4346.40     39.11 o 
  -3   1  12     8396.88     9683.94     79.13 o 
  -2   1  12     3995.39     4300.19     43.47 o 
  -1   1  12      648.88      728.51     11.77 o 
   0   1  12      409.85      506.28      9.14 o 
   1   1  12    11912.40    12293.70    105.65 o 
   2   1  12     1268.47     1446.87     18.63 o 
   3   1  12     1105.84     1089.53     30.94 o 
   4   1  12     1000.63     1130.77     15.64 o 
   5   1  12       34.83       18.49      4.06 o 
   6   1  12      434.47      425.99     10.90 o 
   7   1  12     1055.70     1094.31     21.41 o 
   8   1  12       21.90       45.72      8.53 o 
   9   1  12       38.89       40.82     10.55 o 
  10   1  12      234.14      172.16     16.60 o 
  11   1  12       53.03       62.87     14.23 o 
  12   1  12      204.92      242.12     22.18 o 
  13   1  12        7.61      -14.76     25.56 o 
 -14   2  12      365.12      392.75     23.27 o 
 -13   2  12        5.47        5.46     11.64 o 
 -12   2  12      102.84       96.00     12.89 o 
 -11   2  12      297.34      314.60     15.28 o 
 -10   2  12       42.97       43.54      8.39 o 
  -9   2  12     6179.09     6144.81     62.70 o 
  -8   2  12     1201.86     1238.86     19.70 o 
  -7   2  12       21.63       15.57      4.21 o 
  -6   2  12        0.25        1.16      3.56 o 
  -5   2  12      141.63      129.64      7.62 o 
  -4   2  12     2853.88     3027.37     45.36 o 
  -3   2  12     5108.79     6373.40     58.50 o 
  -2   2  12     1843.68     1803.77     20.43 o 
  -1   2  12     2584.76     2862.65     30.92 o 
   0   2  12     2054.07     2246.09     23.96 o 
   1   2  12      245.05      283.18      6.96 o 
   2   2  12     2410.38     2500.28     28.61 o 
   3   2  12    13810.61    14747.71    136.51 o 
   4   2  12      719.40      802.39     12.54 o 
   5   2  12     4408.52     4477.48     57.33 o 
   6   2  12      163.19      173.46      8.99 o 
   7   2  12     1034.57     1057.66     24.64 o 
   8   2  12     1508.09     1457.11     30.86 o 
   9   2  12      176.42      165.24     16.10 o 
  10   2  12      120.56      134.81     14.98 o 
  11   2  12       20.14       28.37     12.46 o 
  12   2  12       21.82       17.51     14.08 o 
  13   2  12        6.89      -21.83     21.83 o 
 -14   3  12        6.46       16.89     14.13 o 
 -13   3  12      234.95      271.90     18.91 o 
 -12   3  12      513.20      516.01     19.05 o 
 -11   3  12      138.05      119.68     10.27 o 
 -10   3  12      168.59      190.81     10.83 o 
  -9   3  12      195.04      205.57     10.61 o 
  -8   3  12      148.17      137.79      9.03 o 
  -7   3  12      571.22      516.26     13.72 o 
  -6   3  12      343.47      313.61      9.34 o 
  -5   3  12     2934.96     3117.21     40.00 o 
  -4   3  12      162.62      251.51      8.60 o 
  -3   3  12      310.78      334.94      9.32 o 
  -2   3  12        2.51        5.12      2.46 o 
  -1   3  12     1766.38     1825.11     20.61 o 
   0   3  12     3775.16     4109.02     46.74 o 
   1   3  12     2730.33     2907.44     32.03 o 
   2   3  12      427.44      539.45     10.93 o 
   3   3  12       37.15       33.41      3.71 o 
   4   3  12     1596.36     1756.41     26.35 o 
   5   3  12      277.62      267.36     12.20 o 
   6   3  12       37.83       31.88      7.00 o 
   7   3  12     8784.94     8687.18    152.40 o 
   8   3  12     1119.41     1109.56     29.95 o 
   9   3  12      638.00      579.75     23.71 o 
  10   3  12       34.01       17.16     11.41 o 
  11   3  12      403.45      461.90     25.23 o 
  12   3  12       25.38       35.52     15.12 o 
  13   3  12       23.29       48.08     29.21 o 
 -14   4  12        2.05      -22.82     27.39 o 
 -13   4  12        4.97       -0.39     16.38 o 
 -12   4  12     1580.87     1711.77     38.34 o 
 -11   4  12        6.03       -8.47      8.47 o 
 -10   4  12     1710.06     1769.63     52.38 o 
  -9   4  12     1018.96      999.67     25.26 o 
  -8   4  12      177.57      196.11     12.26 o 
  -7   4  12      200.51      210.91      9.11 o 
  -6   4  12      790.28      785.80     15.55 o 
  -5   4  12      341.28      312.87     10.29 o 
  -4   4  12     4174.29     4192.43     46.08 o 
  -3   4  12      216.63      230.62      7.47 o 
  -2   4  12     2184.58     2424.35     26.29 o 
  -1   4  12      479.11      574.90      8.56 o 
   0   4  12        7.84        5.27      2.68 o 
   1   4  12     2383.83     2443.08     32.70 o 
   2   4  12     5414.66     5649.93    104.02 o 
   3   4  12      174.73      135.17      7.44 o 
   4   4  12      157.72      146.82      9.67 o 
   5   4  12       87.37       88.61      8.51 o 
   6   4  12     1756.73     1654.17     48.99 o 
   7   4  12       76.71       86.00     10.01 o 
   8   4  12      725.21      699.57     21.73 o 
   9   4  12       59.32       58.90     11.95 o 
  10   4  12        5.80       11.80     14.36 o 
  11   4  12       92.23      107.87     15.87 o 
  12   4  12       29.98       15.26     14.81 o 
 -14   5  12       66.62       29.97     27.99 o 
 -13   5  12       12.77       16.25     12.42 o 
 -12   5  12      106.57      103.23     13.82 o 
 -11   5  12       51.32       42.56     10.85 o 
 -10   5  12     2896.03     2903.81     50.81 o 
  -9   5  12      158.38      143.69     12.32 o 
  -8   5  12     6948.61     6982.20     92.90 o 
  -7   5  12      128.52      158.66      8.64 o 
  -6   5  12      181.52      190.31      8.03 o 
  -5   5  12      528.66      496.06     15.49 o 
  -4   5  12      998.25     1073.75     17.95 o 
  -3   5  12       38.91       43.00      5.17 o 
  -2   5  12     9635.22    10462.70     99.86 o 
  -1   5  12        7.70        9.62      2.72 o 
   0   5  12        3.97        9.30      3.78 o 
   1   5  12      374.99      472.79     12.23 o 
   2   5  12       37.71       23.30      4.84 o 
   3   5  12      745.50      738.84     22.47 o 
   4   5  12      771.77      775.97     20.00 o 
   5   5  12      232.10      218.18     12.31 o 
   6   5  12     3725.20     3649.19     73.32 o 
   7   5  12      101.43       99.70     10.54 o 
   8   5  12       22.53       13.55      8.87 o 
   9   5  12        9.16       -3.37      8.51 o 
  10   5  12       34.22       25.45     11.73 o 
  11   5  12        0.72       -4.98     12.52 o 
  12   5  12      133.64      195.34     26.35 o 
 -13   6  12        9.68       19.50     13.52 o 
 -12   6  12       37.87       34.16     12.57 o 
 -11   6  12      325.97      391.30     20.14 o 
 -10   6  12     1324.90     1288.19     31.75 o 
  -9   6  12      356.71      355.02     17.50 o 
  -8   6  12     1335.61     1392.35     30.75 o 
  -7   6  12      522.45      565.45     20.18 o 
  -6   6  12       60.19       78.44      6.95 o 
  -5   6  12       56.57       59.20      6.85 o 
  -4   6  12       73.48       66.32      7.36 o 
  -3   6  12       14.29        7.28      4.70 o 
  -2   6  12        0.39        0.21      3.65 o 
  -1   6  12      687.68      714.47     15.46 o 
   0   6  12      831.43      858.87     19.78 o 
   1   6  12      188.43      200.40      9.14 o 
   2   6  12     3385.88     3385.91     44.67 o 
   3   6  12      505.76      508.26     16.29 o 
   4   6  12       22.04       12.42      6.63 o 
   5   6  12      117.55      119.93     15.87 o 
   6   6  12     1814.53     1688.52     34.87 o 
   7   6  12       46.99       40.96      9.29 o 
   8   6  12      922.08      891.66     26.25 o 
   9   6  12        0.28        5.68     10.06 o 
  10   6  12      201.36      204.88     28.13 o 
  11   6  12      153.61      197.97     20.82 o 
 -13   7  12        9.26      -18.33     18.33 o 
 -12   7  12       19.86       -7.04     12.85 o 
 -11   7  12       22.13       -5.02     11.06 o 
 -10   7  12        0.01       -5.47     10.03 o 
  -9   7  12       68.92       72.45     11.16 o 
  -8   7  12       15.63       13.15      8.31 o 
  -7   7  12       88.17       69.76      8.66 o 
  -6   7  12       31.99       34.24      7.05 o 
  -5   7  12     1938.80     1925.37     31.08 o 
  -4   7  12      257.95      282.52     12.17 o 
  -3   7  12      392.06      344.55     13.78 o 
  -2   7  12      282.24      267.96     12.78 o 
  -1   7  12        2.94       -2.38      4.74 o 
   0   7  12       65.76       57.94      7.18 o 
   1   7  12     3871.82     4145.70     53.11 o 
   2   7  12      123.31      103.55      8.33 o 
   3   7  12     1560.18     1477.21     32.02 o 
   4   7  12      259.30      249.15     13.96 o 
   5   7  12      326.48      346.46     16.67 o 
   6   7  12       89.12       99.02     13.04 o 
   7   7  12     2726.14     2609.33     49.30 o 
   8   7  12      145.92      173.94     15.04 o 
   9   7  12       20.58       22.40     12.89 o 
  10   7  12        0.17      -10.60     10.60 o 
  11   7  12      197.21      323.33     30.65 o 
 -12   8  12       57.14       76.39     17.42 o 
 -11   8  12       35.08       26.48     13.07 o 
 -10   8  12       30.00       13.62     10.74 o 
  -9   8  12      724.39      731.30     24.01 o 
  -8   8  12       83.34       85.56     10.22 o 
  -7   8  12      932.07      855.15     21.95 o 
  -6   8  12      772.83      708.62     21.07 o 
  -5   8  12       80.48       67.93      9.19 o 
  -4   8  12     1281.22     1250.04     27.92 o 
  -3   8  12      215.48      200.44     13.57 o 
  -2   8  12       73.96       67.54      8.35 o 
  -1   8  12      140.12      148.69     11.01 o 
   0   8  12      207.38      209.45     10.60 o 
   1   8  12      642.53      645.36     16.77 o 
   2   8  12      421.03      412.75     15.98 o 
   3   8  12      353.80      311.54     15.66 o 
   4   8  12        2.64        5.15      7.78 o 
   5   8  12      249.41      302.13     19.48 o 
   6   8  12      153.64      157.93     13.63 o 
   7   8  12      148.32      171.73     14.96 o 
   8   8  12      119.19       87.82     13.49 o 
   9   8  12       98.24       94.77     14.37 o 
  10   8  12        1.39        0.01     12.21 o 
 -11   9  12      115.67      119.52     19.08 o 
 -10   9  12        4.44        8.67     13.69 o 
  -9   9  12      158.45      152.24     14.64 o 
  -8   9  12      728.38      706.32     21.55 o 
  -7   9  12       21.92       38.69     10.24 o 
  -6   9  12      299.06      307.40     16.97 o 
  -5   9  12      426.61      421.93     21.26 o 
  -4   9  12      864.97      933.56     24.81 o 
  -3   9  12      121.09      127.89     11.52 o 
  -2   9  12      210.24      177.77     12.54 o 
  -1   9  12        0.00        4.15      6.98 o 
   0   9  12      179.98      166.62     12.51 o 
   1   9  12        0.20       -5.17      9.22 o 
   2   9  12       60.29       85.24     10.14 o 
   3   9  12      597.85      572.76     20.03 o 
   4   9  12       15.98       18.64     11.40 o 
   5   9  12       25.61       29.46      9.96 o 
   6   9  12        3.23       -9.20      9.20 o 
   7   9  12      444.53      504.89     23.45 o 
   8   9  12       11.94       14.35     12.24 o 
   9   9  12      158.17      177.30     26.46 o 
  10   9  12       31.36       35.30     31.04 o 
 -10  10  12      120.27       72.87     30.43 o 
  -9  10  12       69.93       97.92     21.98 o 
  -8  10  12       12.06       21.97     12.81 o 
  -7  10  12       82.32       74.78     12.26 o 
  -6  10  12       11.76        8.36      9.76 o 
  -5  10  12      406.53      419.08     22.44 o 
  -4  10  12      965.25      912.42     34.79 o 
  -3  10  12       11.17        9.29      9.24 o 
  -2  10  12       29.01       23.18      8.79 o 
  -1  10  12        6.12       17.89      8.36 o 
   0  10  12        0.82        1.44      7.93 o 
   1  10  12       34.09       22.74     10.76 o 
   2  10  12      411.42      446.40     19.09 o 
   3  10  12        0.62       -7.36      8.73 o 
   4  10  12      151.41      159.03     18.13 o 
   5  10  12       81.31       81.87     12.71 o 
   6  10  12      422.90      513.70     24.12 o 
   7  10  12        1.13        8.43     12.10 o 
   8  10  12      266.41      206.79     18.80 o 
   9  10  12       40.36       71.20     32.71 o 
  -8  11  12      396.64      364.32     26.27 o 
  -7  11  12        3.43      -10.43     12.92 o 
  -6  11  12        5.88      -11.67     11.67 o 
  -5  11  12       48.69       82.97     14.77 o 
  -4  11  12        4.28        2.55     16.22 o 
  -3  11  12        6.94       -0.19     11.08 o 
  -2  11  12        0.00       -9.06      9.06 o 
  -1  11  12      166.25      182.89     14.46 o 
   0  11  12        3.19       -1.53     11.45 o 
   1  11  12      194.65      227.36     18.50 o 
   2  11  12       28.13       21.32     12.19 o 
   3  11  12        2.50      -11.44     11.44 o 
   4  11  12        5.32       -2.65     10.52 o 
   5  11  12      155.90      145.17     15.71 o 
   6  11  12       75.91       90.41     15.24 o 
   7  11  12      171.17      128.24     18.97 o 
  -6  12  12        0.16       -2.70     14.45 o 
  -5  12  12        3.35        5.80     17.03 o 
  -4  12  12       22.68        8.80     14.84 o 
  -3  12  12       19.51       30.90     16.67 o 
  -2  12  12        4.23        5.94     10.65 o 
  -1  12  12        6.85       -4.72     12.43 o 
   0  12  12      194.11      205.94     19.58 o 
   1  12  12        0.02       -3.83     11.85 o 
   2  12  12       12.73       10.86     13.30 o 
   3  12  12      209.93      253.38     21.74 o 
   4  12  12       46.70       52.33     15.84 o 
   5  12  12        3.90      -12.07     12.98 o 
   6  12  12        0.28      -18.71     18.71 o 
  -5  13  12      112.04      150.77     35.30 o 
  -4  13  12        0.21      -10.04     24.95 o 
  -3  13  12        0.47      -16.94     16.94 o 
  -2  13  12       26.83       41.99     27.84 o 
  -1  13  12        5.55       -0.56     22.29 o 
   0  13  12       47.77       50.43     16.66 o 
   1  13  12      207.80      237.98     36.91 o 
   2  13  12        1.61        5.91     15.54 o 
   3  13  12        9.43       24.42     16.62 o 
   4  13  12       56.58       20.69     29.97 o 
 -13   0  13       24.50       13.54     12.19 o 
 -11   0  13      118.87      101.63     22.52 o 
  -9   0  13     1486.78     1403.52     29.56 o 
  -7   0  13      896.42      773.22     16.49 o 
  -5   0  13        2.61        0.38      3.30 o 
  -3   0  13     1501.60     1429.66     26.01 o 
  -1   0  13     1440.05     1435.40     26.04 o 
   1   0  13      453.88      396.62     12.10 o 
   3   0  13     1592.64     1513.42     25.12 o 
   5   0  13      975.76      829.78     38.55 o 
   7   0  13     1777.12     1593.45     43.55 o 
   9   0  13      444.92      547.71     46.10 o 
  11   0  13      227.64      253.46     35.14 o 
 -14   1  13        0.00      -12.49     12.49 o 
 -13   1  13        5.22       -5.73     10.89 o 
 -12   1  13      184.11      208.50     23.28 o 
 -11   1  13       11.63        2.52      7.92 o 
 -10   1  13        4.31       -1.41      7.08 o 
  -9   1  13      878.96      836.46     16.59 o 
  -8   1  13      225.80      228.75     11.21 o 
  -7   1  13      562.60      556.08     11.97 o 
  -6   1  13      866.83      784.66     11.15 o 
  -5   1  13      189.28      184.55      5.32 o 
  -4   1  13      366.34      331.37      6.80 o 
  -3   1  13     1009.21      990.28     14.38 o 
  -2   1  13      356.82      302.25      6.99 o 
  -1   1  13       12.32        9.76      2.59 o 
   0   1  13      773.02      639.24     10.84 o 
   1   1  13      254.75      268.29     10.47 o 
   2   1  13     2601.36     2423.77     26.39 o 
   3   1  13      324.08      329.25      9.23 o 
   4   1  13       69.54       45.74      4.13 o 
   5   1  13      142.08      130.24      6.77 o 
   6   1  13      184.89      198.31      8.62 o 
   7   1  13       16.82        3.92      6.11 o 
   8   1  13      319.62      361.80     15.61 o 
   9   1  13        8.49       14.71      9.46 o 
  10   1  13      165.58      200.30     17.30 o 
  11   1  13       57.76       40.59     13.70 o 
  12   1  13       66.11       68.10     29.59 o 
 -14   2  13       23.91       17.12     13.26 o 
 -13   2  13       32.98       26.25     12.30 o 
 -12   2  13       67.09       67.97     12.20 o 
 -11   2  13       78.58       89.65     10.38 o 
 -10   2  13     1081.23     1148.01     22.82 o 
  -9   2  13        7.33        6.28      5.09 o 
  -8   2  13      311.39      345.79     10.73 o 
  -7   2  13        2.20       -2.00      3.90 o 
  -6   2  13      500.30      449.74     10.97 o 
  -5   2  13       52.81       48.98      4.66 o 
  -4   2  13      173.00      198.46      6.89 o 
  -3   2  13      639.78      540.64      9.96 o 
  -2   2  13      471.28      456.26      8.81 o 
  -1   2  13        0.00        1.94      2.48 o 
   0   2  13        1.63       -0.53      3.08 o 
   1   2  13      817.28      676.34     10.89 o 
   2   2  13     2699.74     2663.90     30.51 o 
   3   2  13       16.08       32.57      4.85 o 
   4   2  13      264.96      239.80      7.00 o 
   5   2  13      537.07      578.30     12.28 o 
   6   2  13      519.77      501.05     16.16 o 
   7   2  13     1187.34     1223.00     27.35 o 
   8   2  13        3.91       -8.77      8.77 o 
   9   2  13      294.92      293.13     18.85 o 
  10   2  13      128.79       90.46     13.89 o 
  11   2  13        9.99       -6.84     11.50 o 
  12   2  13      408.96      546.52     29.81 o 
  13   2  13        1.40      -30.58     30.58 o 
 -14   3  13      134.83      155.74     17.82 o 
 -13   3  13       64.71       63.06     13.60 o 
 -12   3  13        1.43      -11.13     11.13 o 
 -11   3  13      136.65      133.02     10.61 o 
 -10   3  13        7.72        0.79      6.57 o 
  -9   3  13       56.32       62.54      9.52 o 
  -8   3  13      133.74      122.67      8.76 o 
  -7   3  13        0.98        6.64      4.79 o 
  -6   3  13        7.64        4.06      3.98 o 
  -5   3  13      908.14      871.74     20.69 o 
  -4   3  13      161.59      168.15      7.76 o 
  -3   3  13      146.18      159.21      7.17 o 
  -2   3  13      707.54      702.85      9.23 o 
  -1   3  13      599.99      542.08      9.40 o 
   0   3  13      300.28      232.56      6.23 o 
   1   3  13        0.08       -2.88      3.17 o 
   2   3  13       16.19       26.82      4.57 o 
   3   3  13      389.64      329.21     10.02 o 
   4   3  13      129.75      146.30      7.76 o 
   5   3  13       77.55      100.83     12.58 o 
   6   3  13      502.27      478.22     16.24 o 
   7   3  13      150.08      178.38     12.49 o 
   8   3  13       69.62       42.15     11.75 o 
   9   3  13      264.37      280.11     25.68 o 
  10   3  13       12.65        1.41     11.18 o 
  11   3  13       51.62       55.61     14.16 o 
  12   3  13      132.83      137.14     18.97 o 
  13   3  13       26.21       33.77     29.21 o 
 -14   4  13       19.15      -16.28     28.30 o 
 -13   4  13       46.00       32.84     18.42 o 
 -12   4  13       43.80       23.83     11.38 o 
 -11   4  13       10.38       -3.54      9.08 o 
 -10   4  13       18.02        9.70      8.66 o 
  -9   4  13      290.60      288.97     15.49 o 
  -8   4  13     1246.67     1241.41     35.68 o 
  -7   4  13       26.56       33.69      5.44 o 
  -6   4  13        4.23       -4.11      4.11 o 
  -5   4  13       41.72       32.35      7.50 o 
  -4   4  13      254.86      224.80      7.96 o 
  -3   4  13      163.49      180.33      7.34 o 
  -2   4  13      280.85      278.56      6.16 o 
  -1   4  13      138.34      138.91      5.78 o 
   0   4  13      151.29      138.35      5.53 o 
   1   4  13        0.60        2.73      3.68 o 
   2   4  13      262.20      272.85      9.49 o 
   3   4  13      160.15      156.35      8.15 o 
   4   4  13       32.25       21.30      6.94 o 
   5   4  13       22.95       15.47      6.00 o 
   6   4  13      311.41      273.58     14.23 o 
   7   4  13      892.50      913.68     24.23 o 
   8   4  13       55.45       43.74      9.39 o 
   9   4  13       99.31      104.24     12.49 o 
  10   4  13        1.46      -10.36     10.36 o 
  11   4  13       50.96       53.34     21.53 o 
  12   4  13       94.19      151.82     19.39 o 
 -14   5  13       58.42       55.07     29.36 o 
 -13   5  13       15.60       15.76     14.34 o 
 -12   5  13       56.86       75.69     12.79 o 
 -11   5  13      115.68      123.22     13.42 o 
 -10   5  13      208.76      198.93     14.70 o 
  -9   5  13      438.92      460.39     18.17 o 
  -8   5  13        2.57       -1.48      7.19 o 
  -7   5  13      130.34      117.38      7.99 o 
  -6   5  13      545.49      553.13     13.48 o 
  -5   5  13        7.84        8.94      4.36 o 
  -4   5  13      698.22      715.07     14.45 o 
  -3   5  13      113.36      109.35      6.36 o 
  -2   5  13      191.15      166.52      8.20 o 
  -1   5  13      399.25      410.59      9.33 o 
   0   5  13     1130.67     1206.81     20.79 o 
   1   5  13      956.59      940.68     20.90 o 
   2   5  13        6.17        5.73      4.32 o 
   3   5  13       11.52       12.68      4.76 o 
   4   5  13        2.63        2.60      5.73 o 
   5   5  13       99.43       98.59      9.76 o 
   6   5  13      939.78      917.52     24.46 o 
   7   5  13       33.21       48.96      9.07 o 
   8   5  13       33.36       26.09     14.34 o 
   9   5  13      255.60      226.32     16.08 o 
  10   5  13        9.83       -2.48     14.46 o 
  11   5  13       57.84       47.34     15.23 o 
  12   5  13        8.77       15.78     19.04 o 
 -13   6  13      166.35      219.08     28.70 o 
 -12   6  13       75.74       88.62     14.36 o 
 -11   6  13      245.69      210.38     16.50 o 
 -10   6  13       13.42        1.77      9.29 o 
  -9   6  13       97.37       81.97     11.75 o 
  -8   6  13     1044.79     1060.30     24.08 o 
  -7   6  13        0.35        3.78      6.36 o 
  -6   6  13      722.51      705.57     16.05 o 
  -5   6  13      409.09      425.55     13.15 o 
  -4   6  13      283.01      285.11     10.95 o 
  -3   6  13      230.16      290.27     10.48 o 
  -2   6  13      587.08      559.96     16.17 o 
  -1   6  13      408.29      424.01     11.87 o 
   0   6  13      162.91      160.35      8.56 o 
   1   6  13       46.31       46.07      6.01 o 
   2   6  13       55.61       40.82      7.19 o 
   3   6  13      158.09      146.11     10.58 o 
   4   6  13     2171.87     2156.39     38.89 o 
   5   6  13        0.19       12.92      6.87 o 
   6   6  13      137.40      148.96     12.32 o 
   7   6  13       27.59       13.94      9.25 o 
   8   6  13      126.59      103.98     12.33 o 
   9   6  13       13.58       18.00     10.20 o 
  10   6  13        0.60       -5.35     10.88 o 
  11   6  13      271.09      345.55     24.49 o 
 -13   7  13       18.88        6.55     16.09 o 
 -12   7  13       10.32       -3.10     12.29 o 
 -11   7  13       14.13       11.44     11.18 o 
 -10   7  13       79.48       68.75     12.18 o 
  -9   7  13      861.18      859.54     25.55 o 
  -8   7  13     1704.34     1764.22     32.95 o 
  -7   7  13      248.68      247.25     13.10 o 
  -6   7  13      388.84      377.28     17.33 o 
  -5   7  13      108.94       82.81      7.81 o 
  -4   7  13       85.66      113.44     13.35 o 
  -3   7  13      175.47      218.54     16.84 o 
  -2   7  13       38.60       29.74      6.94 o 
  -1   7  13       57.01       39.24      7.23 o 
   0   7  13      387.42      380.21     12.27 o 
   1   7  13     1231.41     1305.29     33.66 o 
   2   7  13      141.05      147.98     10.76 o 
   3   7  13     1299.72     1332.13     29.15 o 
   4   7  13     1408.08     1436.85     31.11 o 
   5   7  13      571.35      533.87     18.88 o 
   6   7  13      269.86      287.13     16.13 o 
   7   7  13      284.94      272.64     16.73 o 
   8   7  13      895.60      959.47     28.45 o 
   9   7  13        0.80      -10.33     10.33 o 
  10   7  13        0.07      -11.70     11.70 o 
  11   7  13        0.67      -26.62     26.62 o 
 -12   8  13       26.51        1.06     18.65 o 
 -11   8  13       43.17       37.64     12.81 o 
 -10   8  13      288.28      329.70     19.27 o 
  -9   8  13      591.66      576.78     22.10 o 
  -8   8  13       18.86        9.31      8.35 o 
  -7   8  13       25.33       27.45      8.19 o 
  -6   8  13       67.71       60.15      8.77 o 
  -5   8  13      536.51      539.89     22.04 o 
  -4   8  13      314.91      313.53     15.45 o 
  -3   8  13        4.64        4.48      8.59 o 
  -2   8  13      419.28      373.30     15.18 o 
  -1   8  13      117.84      146.16     15.59 o 
   0   8  13       14.17       13.58      6.95 o 
   1   8  13       11.96        8.43      6.20 o 
   2   8  13       21.29       11.96     11.79 o 
   3   8  13       22.05       39.83      8.99 o 
   4   8  13      124.33      105.71     10.93 o 
   5   8  13        3.24       -7.86      7.89 o 
   6   8  13       21.32        0.52      8.67 o 
   7   8  13        0.11       -9.24      9.24 o 
   8   8  13      320.10      308.08     19.34 o 
   9   8  13       93.72       88.78     14.39 o 
  10   8  13        1.58       -5.79     14.96 o 
 -11   9  13      114.29      135.45     20.02 o 
 -10   9  13        1.20       -3.98     13.35 o 
  -9   9  13        7.84        7.03     10.35 o 
  -8   9  13      304.55      346.88     16.88 o 
  -7   9  13       17.21       19.04      9.69 o 
  -6   9  13        8.42       -0.49      8.40 o 
  -5   9  13      247.51      262.06     20.78 o 
  -4   9  13      171.63      211.02     16.25 o 
  -3   9  13       20.33        9.88      7.73 o 
  -2   9  13       35.93       22.42      9.51 o 
  -1   9  13      144.34      166.93     12.29 o 
   0   9  13        8.74        5.76      7.82 o 
   1   9  13      288.36      320.46     19.13 o 
   2   9  13      227.48      222.15     13.93 o 
   3   9  13        2.08       -0.42      8.17 o 
   4   9  13       32.26       22.49      9.65 o 
   5   9  13       21.82       11.33      9.56 o 
   6   9  13        4.34       -7.31      9.55 o 
   7   9  13       45.10       35.62     11.99 o 
   8   9  13      140.52      128.50     16.06 o 
   9   9  13       82.15       86.76     18.28 o 
 -10  10  13       33.23      -15.52     25.56 o 
  -9  10  13      139.97      173.84     39.33 o 
  -8  10  13       87.23       67.29     14.62 o 
  -7  10  13       40.86       39.70     11.77 o 
  -6  10  13        2.50       -6.44      9.94 o 
  -5  10  13        6.07       24.60     11.19 o 
  -4  10  13        0.00      -10.58     10.63 o 
  -3  10  13       99.70      108.75     11.47 o 
  -2  10  13        2.15        1.10      8.27 o 
  -1  10  13        1.12        5.62      8.43 o 
   0  10  13       70.06       55.32     12.59 o 
   1  10  13       14.27        9.70      9.89 o 
   2  10  13      487.92      431.38     22.02 o 
   3  10  13       72.44       88.52     11.98 o 
   4  10  13      215.67      229.08     21.92 o 
   5  10  13      180.24      157.26     15.39 o 
   6  10  13       32.39       26.74     12.00 o 
   7  10  13       52.74       18.37     16.93 o 
   8  10  13        1.60       41.45     22.36 o 
  -8  11  13        7.02       -3.00     14.20 o 
  -7  11  13       22.52        7.41     13.97 o 
  -6  11  13      484.33      527.34     27.39 o 
  -5  11  13        1.66       -9.81     11.90 o 
  -4  11  13       44.65       25.28     12.82 o 
  -3  11  13      109.49      129.15     15.50 o 
  -2  11  13       23.98       25.55     10.31 o 
  -1  11  13      325.55      322.62     18.34 o 
   0  11  13       20.90       40.87     12.61 o 
   1  11  13      154.71      173.79     17.26 o 
   2  11  13      219.97      229.25     18.92 o 
   3  11  13       27.84       10.55     12.64 o 
   4  11  13       20.74       12.57     11.28 o 
   5  11  13       52.51       54.04     13.35 o 
   6  11  13      144.62      154.22     17.07 o 
   7  11  13        3.68      -17.80     18.33 o 
  -6  12  13        6.72       14.72     17.71 o 
  -5  12  13       14.26       12.67     16.62 o 
  -4  12  13        2.86        1.13     17.02 o 
  -3  12  13      130.48      158.41     17.84 o 
  -2  12  13       45.80       27.39     11.90 o 
  -1  12  13       31.13       25.25     13.75 o 
   0  12  13       31.68        5.62     13.23 o 
   1  12  13        4.36      -11.58     11.58 o 
   2  12  13      126.48      143.58     18.16 o 
   3  12  13      267.26      312.02     24.12 o 
   4  12  13      333.09      386.04     48.60 o 
   5  12  13       17.32       28.97     19.03 o 
   6  12  13       80.01       77.74     33.01 o 
  -5  13  13      243.89      267.16     43.21 o 
  -4  13  13        5.20        8.52     26.47 o 
  -3  13  13       53.75       63.24     21.37 o 
  -2  13  13      154.19      132.82     35.90 o 
  -1  13  13      208.67      277.51     22.83 o 
   0  13  13      258.91      278.29     23.33 o 
   1  13  13      103.65       74.91     17.98 o 
   2  13  13      108.27      116.52     18.79 o 
   3  13  13       30.30       14.91     29.06 o 
 -14   0  14      705.85      686.41     32.17 o 
 -12   0  14     1679.93     1883.52     48.12 o 
 -10   0  14     3608.43     3622.25     91.81 o 
  -8   0  14     4019.49     3973.98     59.00 o 
  -6   0  14     2663.61     2849.02     37.81 o 
  -4   0  14    10227.44    10980.12    146.59 o 
  -2   0  14    41695.66    47319.52    592.68 o 
   0   0  14     3568.89     3390.48     51.53 o 
   2   0  14     1103.19     1119.65     25.63 o 
   4   0  14      568.75      518.32     20.10 o 
   6   0  14     7193.66     7036.32    114.22 o 
   8   0  14     1631.00     1542.37     44.60 o 
  10   0  14        1.57        1.37     17.80 o 
  12   0  14       11.60       18.87     26.47 o 
 -14   1  14       58.18       75.74     15.46 o 
 -13   1  14      190.47      173.71     16.89 o 
 -12   1  14        9.58       11.74     10.24 o 
 -11   1  14       95.56      108.40     11.08 o 
 -10   1  14      504.01      489.00     14.95 o 
  -9   1  14      289.38      276.47     14.69 o 
  -8   1  14       93.64       83.29      8.86 o 
  -7   1  14      100.56       79.00      5.81 o 
  -6   1  14       96.09      143.92      5.92 o 
  -5   1  14        6.23        5.18      2.67 o 
  -4   1  14       41.41       95.80      4.26 o 
  -3   1  14    17971.71    19382.14    177.43 o 
  -2   1  14     6879.53     7735.01     74.46 o 
  -1   1  14      221.39      286.23      7.11 o 
   0   1  14      935.45      988.90     14.62 o 
   1   1  14      962.99      935.48     14.43 o 
   2   1  14     2465.11     2713.84     42.49 o 
   3   1  14     2445.21     2417.20     27.15 o 
   4   1  14      202.47      229.05      7.17 o 
   5   1  14      333.79      267.98      8.73 o 
   6   1  14     3047.41     2913.73     37.19 o 
   7   1  14      498.16      453.31     15.41 o 
   8   1  14      114.06      102.95     19.09 o 
   9   1  14      505.92      512.35     27.67 o 
  10   1  14      100.16       58.44     13.04 o 
  11   1  14       72.45       88.22     17.75 o 
  12   1  14      134.10      137.07     34.23 o 
 -14   2  14       11.40       -1.26     13.12 o 
 -13   2  14       14.30      -11.79     11.79 o 
 -12   2  14     1440.34     1569.14     55.18 o 
 -11   2  14      637.06      617.09     19.54 o 
 -10   2  14       52.86       49.08      8.95 o 
  -9   2  14       18.16       24.30      6.13 o 
  -8   2  14       10.30        4.22      4.84 o 
  -7   2  14        0.01        4.91      4.89 o 
  -6   2  14      302.56      337.08      9.69 o 
  -5   2  14     4385.96     4786.78     47.81 o 
  -4   2  14      611.59      628.97     11.36 o 
  -3   2  14     2161.17     2662.42     28.84 o 
  -2   2  14     1810.77     1997.32     23.76 o 
  -1   2  14       55.03       88.91      4.57 o 
   0   2  14      490.39      517.86     19.90 o 
   1   2  14     5502.46     6420.44     59.32 o 
   2   2  14      363.64      324.55      7.84 o 
   3   2  14      424.16      502.99     10.76 o 
   4   2  14      407.55      400.89      9.09 o 
   5   2  14      160.85      141.42      7.14 o 
   6   2  14     1493.19     1410.18     28.74 o 
   7   2  14     5809.44     6100.20     83.51 o 
   8   2  14      932.25     1011.24     25.64 o 
   9   2  14      546.40      515.23     22.71 o 
  10   2  14      141.62      124.26     15.49 o 
  11   2  14       13.52       -0.12     11.26 o 
  12   2  14       44.26       51.65     15.40 o 
 -14   3  14        2.72      -12.00     12.00 o 
 -13   3  14       51.71       59.11     14.03 o 
 -12   3  14      296.30      297.25     18.62 o 
 -11   3  14        0.05       -7.61      7.61 o 
 -10   3  14       20.26        8.01      8.53 o 
  -9   3  14     7989.62     8094.45    105.23 o 
  -8   3  14      880.63      830.83     18.80 o 
  -7   3  14     2880.76     2829.75     36.07 o 
  -6   3  14       20.64       22.34      5.63 o 
  -5   3  14       19.68       26.50      4.84 o 
  -4   3  14      455.16      448.46      9.77 o 
  -3   3  14     1057.80     1016.25     14.86 o 
  -2   3  14      654.56      740.27     11.86 o 
  -1   3  14     4372.71     4575.12     52.39 o 
   0   3  14      124.47      105.38      4.93 o 
   1   3  14     2588.76     2565.87     29.77 o 
   2   3  14     1121.37     1134.97     20.17 o 
   3   3  14      553.92      487.56     12.46 o 
   4   3  14     1412.13     1410.66     23.58 o 
   5   3  14      352.67      296.36     12.78 o 
   6   3  14      239.80      203.72     12.06 o 
   7   3  14      626.45      667.74     20.37 o 
   8   3  14        2.26        4.84      7.77 o 
   9   3  14      102.82       89.89     13.48 o 
  10   3  14      368.16      367.59     22.69 o 
  11   3  14      503.58      639.88     28.47 o 
  12   3  14       14.00        1.22     15.09 o 
 -14   4  14       11.06       -1.98     26.78 o 
 -13   4  14       34.51       41.53     14.89 o 
 -12   4  14       12.39       -8.02     11.85 o 
 -11   4  14        4.79       -4.51      8.94 o 
 -10   4  14      378.11      403.30     17.65 o 
  -9   4  14      791.51      828.59     23.00 o 
  -8   4  14     3491.94     3574.31     48.71 o 
  -7   4  14      299.03      295.94     11.02 o 
  -6   4  14      481.51      498.39     17.36 o 
  -5   4  14      280.30      298.72     10.48 o 
  -4   4  14        0.29       -2.79      3.56 o 
  -3   4  14       59.33       72.62      4.52 o 
  -2   4  14      330.92      326.88      6.84 o 
  -1   4  14      126.90      126.13      6.64 o 
   0   4  14      197.38      229.99      8.41 o 
   1   4  14      640.00      689.36     24.19 o 
   2   4  14      191.75      236.36     11.19 o 
   3   4  14     4101.78     4206.02     52.13 o 
   4   4  14        1.60       -4.99      4.99 o 
   5   4  14        0.26       -3.06      5.60 o 
   6   4  14      140.38      141.59     10.83 o 
   7   4  14      289.47      290.63     14.98 o 
   8   4  14      102.76      106.34     11.79 o 
   9   4  14      116.23       87.98     11.76 o 
  10   4  14       98.55      101.70     15.32 o 
  11   4  14        0.70        8.37     13.17 o 
  12   4  14      245.41      334.45     30.69 o 
 -14   5  14       16.66       -9.89     27.54 o 
 -13   5  14       85.43       71.33     15.77 o 
 -12   5  14       12.80       -3.78     11.30 o 
 -11   5  14        0.01       -2.26     10.56 o 
 -10   5  14       47.33       27.58     12.08 o 
  -9   5  14      372.01      384.15     17.48 o 
  -8   5  14      228.00      218.68     19.57 o 
  -7   5  14      131.67      123.77      8.73 o 
  -6   5  14        0.01       -2.41      4.09 o 
  -5   5  14       74.07       89.74      6.56 o 
  -4   5  14     8208.41     8876.65     89.02 o 
  -3   5  14     1472.91     1538.17     22.80 o 
  -2   5  14      294.73      292.18      7.75 o 
  -1   5  14     1824.40     2047.57     29.52 o 
   0   5  14     4807.47     5212.51     61.53 o 
   1   5  14      309.82      294.82     10.23 o 
   2   5  14       27.11       56.12      6.07 o 
   3   5  14      199.61      168.97      9.16 o 
   4   5  14       44.88       31.38      7.08 o 
   5   5  14       81.06       79.40      9.19 o 
   6   5  14      341.01      357.60     20.05 o 
   7   5  14      241.03      231.10     25.16 o 
   8   5  14     3313.28     3245.01     55.92 o 
   9   5  14       33.81       32.94     11.02 o 
  10   5  14       69.60       60.78     14.20 o 
  11   5  14       84.35       75.59     16.72 o 
 -13   6  14       26.43       30.42     16.33 o 
 -12   6  14       90.33       53.92     13.51 o 
 -11   6  14       71.39       86.64     12.99 o 
 -10   6  14        0.32       -1.26      9.22 o 
  -9   6  14        3.05       10.42      8.66 o 
  -8   6  14     2851.13     2918.02     44.57 o 
  -7   6  14      571.22      536.15     16.50 o 
  -6   6  14        4.55        8.55      5.74 o 
  -5   6  14     1374.68     1305.09     24.12 o 
  -4   6  14      151.46      138.57     10.36 o 
  -3   6  14       69.83       78.81      6.85 o 
  -2   6  14      584.26      626.36     21.94 o 
  -1   6  14        9.43       18.25      5.94 o 
   0   6  14        6.60       -1.28      4.71 o 
   1   6  14      249.78      263.75     10.70 o 
   2   6  14      631.07      609.68     15.52 o 
   3   6  14       24.11       19.16      6.73 o 
   4   6  14      940.60      927.68     25.97 o 
   5   6  14       57.13       56.70     12.49 o 
   6   6  14      823.44      856.63     30.85 o 
   7   6  14      304.61      349.66     20.09 o 
   8   6  14        1.58        3.82      8.70 o 
   9   6  14       43.36       36.21     10.98 o 
  10   6  14        0.71        9.61     11.46 o 
  11   6  14        5.76       16.71     15.39 o 
 -13   7  14      112.11      152.66     26.80 o 
 -12   7  14        5.64      -12.40     12.40 o 
 -11   7  14       35.36       19.50     13.68 o 
 -10   7  14      280.98      321.18     18.99 o 
  -9   7  14      156.14      173.68     14.25 o 
  -8   7  14       35.65       26.97      8.55 o 
  -7   7  14       52.79       46.63      9.53 o 
  -6   7  14       49.93       42.16      9.49 o 
  -5   7  14       40.58       36.70      7.82 o 
  -4   7  14        0.87       -5.83      5.83 o 
  -3   7  14      609.35      665.65     19.22 o 
  -2   7  14      155.57      173.48     11.00 o 
  -1   7  14       74.69       59.25      7.61 o 
   0   7  14       41.84       29.55      6.03 o 
   1   7  14       68.58       82.30      7.82 o 
   2   7  14      528.64      517.95     17.31 o 
   3   7  14      742.94      807.30     22.37 o 
   4   7  14      986.30     1005.34     25.79 o 
   5   7  14      121.66      130.15     12.71 o 
   6   7  14        0.49        7.01      8.08 o 
   7   7  14      259.34      290.81     17.52 o 
   8   7  14       66.74       52.37     11.74 o 
   9   7  14       10.97        0.84     12.52 o 
  10   7  14       28.65       34.70     13.59 o 
 -12   8  14       12.14      -11.66     16.18 o 
 -11   8  14      154.20      164.89     16.42 o 
 -10   8  14        1.20       -4.27     11.03 o 
  -9   8  14      253.75      280.53     20.15 o 
  -8   8  14      277.52      282.42     15.33 o 
  -7   8  14      215.47      218.44     13.12 o 
  -6   8  14        8.79       13.87     11.43 o 
  -5   8  14        4.06        8.62      7.57 o 
  -4   8  14      581.80      515.82     21.08 o 
  -3   8  14      981.87      939.33     24.32 o 
  -2   8  14        6.45        7.82      6.59 o 
  -1   8  14      939.57      985.59     24.75 o 
   0   8  14     3369.15     3381.16     53.81 o 
   1   8  14      108.85      103.62      8.97 o 
   2   8  14     1968.84     1981.61     37.95 o 
   3   8  14      227.43      202.60     14.60 o 
   4   8  14      110.32       97.42     10.83 o 
   5   8  14      244.82      269.17     16.13 o 
   6   8  14        9.42        0.42     11.84 o 
   7   8  14      305.94      312.27     18.66 o 
   8   8  14       37.16       42.70     11.89 o 
   9   8  14       97.59       80.45     14.17 o 
  10   8  14        3.01      -18.02     18.02 o 
 -11   9  14       32.04        1.82     32.63 o 
 -10   9  14      104.59      112.60     15.63 o 
  -9   9  14      591.40      556.97     22.98 o 
  -8   9  14      546.91      536.34     22.46 o 
  -7   9  14     1387.42     1411.35     34.71 o 
  -6   9  14       67.20       74.08     12.62 o 
  -5   9  14      289.61      321.84     20.15 o 
  -4   9  14      241.32      303.06     16.04 o 
  -3   9  14      181.62      200.63     13.73 o 
  -2   9  14      934.94      884.40     24.26 o 
  -1   9  14      311.01      302.77     17.68 o 
   0   9  14       36.31       33.63      8.85 o 
   1   9  14       77.65       79.48     12.40 o 
   2   9  14      100.07       83.79     11.14 o 
   3   9  14       67.75       66.36     10.32 o 
   4   9  14      247.44      241.94     15.75 o 
   5   9  14        2.56        5.16      9.61 o 
   6   9  14      331.89      360.66     20.02 o 
   7   9  14      168.32      165.01     15.66 o 
   8   9  14       36.42       27.82     12.70 o 
   9   9  14        4.15        0.13     15.98 o 
 -10  10  14       14.02       20.39     28.60 o 
  -9  10  14       26.57       47.18     19.44 o 
  -8  10  14      204.37      230.11     18.43 o 
  -7  10  14        5.64        3.36     10.70 o 
  -6  10  14      104.56       92.47     13.44 o 
  -5  10  14       17.61        9.93     10.94 o 
  -4  10  14       34.92       34.89     11.78 o 
  -3  10  14        7.62        3.28      8.70 o 
  -2  10  14      236.61      199.65     14.72 o 
  -1  10  14      327.19      359.04     17.83 o 
   0  10  14       50.61       31.28     11.35 o 
   1  10  14      283.11      300.57     19.84 o 
   2  10  14       31.64       23.62     11.57 o 
   3  10  14        4.81        3.33     11.05 o 
   4  10  14       27.17       12.94      9.80 o 
   5  10  14        0.00       -1.73     10.58 o 
   6  10  14      247.76      255.50     19.02 o 
   7  10  14      104.69      102.08     14.84 o 
   8  10  14       99.16       68.49     22.40 o 
  -8  11  14      104.49      100.50     18.80 o 
  -7  11  14       79.24       81.35     17.02 o 
  -6  11  14        1.03       -4.46     11.74 o 
  -5  11  14        9.56        0.88     14.89 o 
  -4  11  14      101.33      102.11     15.70 o 
  -3  11  14        8.78       13.66     10.11 o 
  -2  11  14       46.98       41.73     10.93 o 
  -1  11  14      212.58      225.32     16.65 o 
   0  11  14        5.65       -0.04     10.53 o 
   1  11  14        3.08       -0.94     11.88 o 
   2  11  14      131.54      123.87     16.97 o 
   3  11  14       40.48       32.60     13.26 o 
   4  11  14        0.03      -12.92     12.92 o 
   5  11  14       84.56       78.30     14.46 o 
   6  11  14        8.71        2.81     12.82 o 
   7  11  14      129.14      164.16     34.84 o 
  -6  12  14        0.14      -14.39     14.39 o 
  -5  12  14      284.60      352.93     52.11 o 
  -4  12  14        1.05       -3.85     13.42 o 
  -3  12  14      602.03      634.83     28.84 o 
  -2  12  14       19.18       -0.47     13.29 o 
  -1  12  14        0.77      -12.03     12.03 o 
   0  12  14        6.81        5.02     13.17 o 
   1  12  14       16.49      -10.81     12.50 o 
   2  12  14       32.90       30.71     15.71 o 
   3  12  14       87.50       89.32     16.96 o 
   4  12  14       11.82       -5.91     15.28 o 
  -4  13  14        7.24       12.32     25.41 o 
  -3  13  14        0.08        0.00     25.41 o 
  -1  13  14        8.92       -4.47     15.59 o 
   0  13  14       20.60       20.42     20.09 o 
   1  13  14        0.62      -16.98     16.98 o 
   2  13  14       32.04       33.70     22.44 o 
 -13   0  15       91.18       68.82     15.41 o 
 -11   0  15      270.58      287.43     20.79 o 
  -9   0  15       61.34       46.50      8.87 o 
  -7   0  15       64.02       61.66      7.27 o 
  -5   0  15     2179.30     2145.14     45.11 o 
  -3   0  15      665.83      604.95     15.38 o 
  -1   0  15       63.06       52.68      5.75 o 
   1   0  15     1116.75     1140.85     23.78 o 
   3   0  15      683.58      605.50     14.94 o 
   5   0  15       33.59       43.48      7.32 o 
   7   0  15     2227.31     2288.12     55.69 o 
   9   0  15       17.42       23.43     20.08 o 
  11   0  15        7.37       31.64     23.43 o 
 -14   1  15       76.75       95.93     14.21 o 
 -13   1  15      388.30      454.96     34.08 o 
 -12   1  15        3.83       -5.57      9.04 o 
 -11   1  15      117.79      116.58     11.11 o 
 -10   1  15       10.66       -6.02      6.02 o 
  -9   1  15       77.89       75.21      7.85 o 
  -8   1  15       60.75       60.05      5.88 o 
  -7   1  15       87.46       90.99      5.88 o 
  -6   1  15     1221.48     1181.59     17.90 o 
  -5   1  15       53.14       48.10      4.17 o 
  -4   1  15     1149.04     1128.74     14.37 o 
  -3   1  15       79.52       87.57      4.53 o 
  -2   1  15      142.16      157.95      5.95 o 
  -1   1  15       51.62       49.93      3.95 o 
   0   1  15      131.68      133.05      5.65 o 
   1   1  15      122.74      130.67      9.33 o 
   2   1  15     4029.37     3974.67     40.08 o 
   3   1  15      311.92      319.27      8.19 o 
   4   1  15      281.53      276.13      7.93 o 
   5   1  15      408.13      388.90     10.65 o 
   6   1  15       90.00       73.84      7.52 o 
   7   1  15      176.35      199.06     13.44 o 
   8   1  15        5.48        5.77      8.71 o 
   9   1  15      143.71      127.79     15.51 o 
  10   1  15       52.98       58.05     13.11 o 
  11   1  15        4.16        3.51     21.15 o 
  12   1  15      127.38      141.26     24.47 o 
 -14   2  15      129.50      138.15     17.47 o 
 -13   2  15      233.90      267.03     18.60 o 
 -12   2  15      179.55      169.85     13.70 o 
 -11   2  15        2.86        2.13      8.17 o 
 -10   2  15      477.77      454.21     16.31 o 
  -9   2  15        0.21       -2.66      5.50 o 
  -8   2  15     1007.39      956.70     20.49 o 
  -7   2  15        3.22        0.29      4.77 o 
  -6   2  15       12.85       11.83      3.84 o 
  -5   2  15      735.69      699.66     12.87 o 
  -4   2  15       19.47       14.44      3.58 o 
  -3   2  15      144.55      153.72     13.18 o 
  -2   2  15      247.95      267.03      6.85 o 
  -1   2  15      121.59      123.46      6.76 o 
   0   2  15       16.87       24.08      3.32 o 
   1   2  15      526.05      564.51     14.80 o 
   2   2  15       39.75       41.10      5.01 o 
   3   2  15      509.27      433.22     10.50 o 
   4   2  15      449.42      461.56     10.03 o 
   5   2  15        6.58       11.69      4.97 o 
   6   2  15      431.26      375.39     14.81 o 
   7   2  15      166.23      167.73     12.19 o 
   8   2  15      652.52      644.25     29.89 o 
   9   2  15      161.49      169.73     16.24 o 
  10   2  15       36.43       55.84     14.13 o 
  11   2  15       41.45       41.82     13.76 o 
  12   2  15       42.30       77.01     18.35 o 
 -14   3  15       44.94       46.25     17.68 o 
 -13   3  15        3.89      -11.84     11.84 o 
 -12   3  15       47.21       30.58     10.79 o 
 -11   3  15       74.19       88.30     14.11 o 
 -10   3  15      382.66      411.94     25.27 o 
  -9   3  15        0.58       10.56      7.77 o 
  -8   3  15       17.27        8.01      5.82 o 
  -7   3  15      171.60      135.32      8.13 o 
  -6   3  15       10.49       14.19      4.55 o 
  -5   3  15       32.27       33.20      5.17 o 
  -4   3  15      363.35      341.67      8.75 o 
  -3   3  15       17.85       16.92      3.63 o 
  -2   3  15       58.75       59.99      3.93 o 
  -1   3  15      360.82      350.86      7.93 o 
   0   3  15       24.39       11.95      3.09 o 
   1   3  15        0.61       -1.00      3.06 o 
   2   3  15        2.46        1.35      4.55 o 
   3   3  15      700.62      731.31     15.79 o 
   4   3  15        5.37        8.90      4.86 o 
   5   3  15        9.15        6.33      9.61 o 
   6   3  15      224.18      212.62     12.85 o 
   7   3  15      299.11      333.73     15.55 o 
   8   3  15       68.74       76.52     10.52 o 
   9   3  15       13.00       11.73     10.96 o 
  10   3  15        5.32        3.85     11.63 o 
  11   3  15       48.16       73.44     17.09 o 
  12   3  15        3.32      -18.00     18.00 o 
 -14   4  15      103.87      111.82     33.17 o 
 -13   4  15      123.00      143.12     18.06 o 
 -12   4  15       14.27       -3.98     11.99 o 
 -11   4  15       74.59       79.94     13.12 o 
 -10   4  15       34.29       13.35      8.89 o 
  -9   4  15       42.86       24.76      8.27 o 
  -8   4  15        1.07       -7.72      7.91 o 
  -7   4  15       17.97       16.70      5.52 o 
  -6   4  15      165.07      187.07      8.81 o 
  -5   4  15       75.12       69.86      6.38 o 
  -4   4  15      156.54      152.41      7.35 o 
  -3   4  15      145.53      132.13      5.73 o 
  -2   4  15       76.15       70.63      6.86 o 
  -1   4  15      136.01      162.71      6.03 o 
   0   4  15      858.86      876.10     16.82 o 
   1   4  15       38.92       24.63      4.88 o 
   2   4  15       18.07       14.61      4.64 o 
   3   4  15       84.16       87.62      7.03 o 
   4   4  15      210.59      198.88     16.19 o 
   5   4  15        0.44       -5.83      5.83 o 
   6   4  15       30.91       23.09      7.64 o 
   7   4  15      302.71      324.81     16.67 o 
   8   4  15        1.67       -7.80      8.14 o 
   9   4  15        0.24        7.30      9.46 o 
  10   4  15       22.50       28.53     18.05 o 
  11   4  15        0.13        4.68     13.23 o 
  12   4  15       22.61       28.75     27.08 o 
 -13   5  15        1.65        2.81     14.77 o 
 -12   5  15       32.47       46.76     14.04 o 
 -11   5  15       70.22       86.19     12.41 o 
 -10   5  15       83.94       64.25     11.21 o 
  -9   5  15       65.77       45.16      9.22 o 
  -8   5  15       12.12       10.26      6.50 o 
  -7   5  15      591.66      561.87     14.60 o 
  -6   5  15        0.01       -4.76      4.76 o 
  -5   5  15        0.65       -4.17      4.17 o 
  -4   5  15       33.94       39.26      5.45 o 
  -3   5  15       18.84       14.67      3.77 o 
  -2   5  15      926.96      953.36     18.12 o 
  -1   5  15      266.86      242.22     10.30 o 
   0   5  15      163.67      188.66      8.93 o 
   1   5  15        9.34        8.05      4.60 o 
   2   5  15       88.25       70.97      6.79 o 
   3   5  15        6.04       -1.97      5.16 o 
   4   5  15      125.50      113.50      9.99 o 
   5   5  15        0.47       -6.06      6.06 o 
   6   5  15       49.77       44.86      8.73 o 
   7   5  15      278.29      286.74     15.97 o 
   8   5  15      329.89      359.44     18.81 o 
   9   5  15        3.28       -8.05     14.47 o 
  10   5  15        7.89       18.84     12.84 o 
  11   5  15        8.35       -1.81     13.55 o 
 -13   6  15        0.25       -9.31     15.85 o 
 -12   6  15      112.51       99.91     14.94 o 
 -11   6  15       19.13        7.70     10.86 o 
 -10   6  15      424.00      426.08     20.01 o 
  -9   6  15      307.63      309.93     16.91 o 
  -8   6  15      159.98      182.29     12.04 o 
  -7   6  15      124.63      128.20      9.12 o 
  -6   6  15      470.66      474.79     13.46 o 
  -5   6  15        3.81       -2.18      5.29 o 
  -4   6  15      341.34      344.99     13.20 o 
  -3   6  15      327.25      306.76     12.91 o 
  -2   6  15        9.32        7.97      5.90 o 
  -1   6  15        0.02       -4.31      5.53 o 
   0   6  15       23.67       16.25      5.12 o 
   1   6  15        0.56       -3.85      4.89 o 
   2   6  15      176.16      158.77      9.37 o 
   3   6  15      764.28      727.19     20.56 o 
   4   6  15       94.00       77.60      9.48 o 
   5   6  15      675.01      635.26     20.45 o 
   6   6  15       29.71       35.82      9.20 o 
   7   6  15        5.73        0.09      7.87 o 
   8   6  15        4.92       -1.26      9.53 o 
   9   6  15       50.78       57.98     11.94 o 
  10   6  15       37.67       57.98     15.02 o 
  11   6  15        2.17      -14.67     23.51 o 
 -13   7  15       15.90       33.17     31.64 o 
 -12   7  15        3.98      -12.27     12.27 o 
 -11   7  15      142.62      129.63     17.81 o 
 -10   7  15      417.72      441.21     21.51 o 
  -9   7  15       15.38        5.85     13.83 o 
  -8   7  15       18.78        1.41      7.81 o 
  -7   7  15      141.04      156.02     11.92 o 
  -6   7  15      330.45      297.64     29.86 o 
  -5   7  15      458.40      437.07     14.52 o 
  -4   7  15       41.38       27.74      7.42 o 
  -3   7  15       86.86       95.14     12.86 o 
  -2   7  15       14.85        0.19      6.11 o 
  -1   7  15       90.56       79.68      9.95 o 
   0   7  15        7.36        8.15      6.32 o 
   1   7  15        1.16       -5.48      5.48 o 
   2   7  15     1524.63     1510.28     31.07 o 
   3   7  15       48.15       32.43      8.72 o 
   4   7  15        0.49       -5.87      6.90 o 
   5   7  15      948.85      949.24     33.08 o 
   6   7  15       70.82       70.27     11.10 o 
   7   7  15        0.61       -9.55      9.76 o 
   8   7  15      152.40      156.29     15.14 o 
   9   7  15       28.40       58.29     13.50 o 
  10   7  15        0.02      -11.84     12.75 o 
 -12   8  15        0.08      -16.21     16.21 o 
 -11   8  15      194.45      177.85     17.53 o 
 -10   8  15        9.99       11.27     15.22 o 
  -9   8  15      182.44      180.54     15.38 o 
  -8   8  15      188.23      182.62     13.25 o 
  -7   8  15      138.99      166.53     13.61 o 
  -6   8  15      220.12      188.40     15.97 o 
  -5   8  15      763.21      847.33     23.75 o 
  -4   8  15       97.80       89.64     14.17 o 
  -3   8  15       37.40       24.37      7.64 o 
  -2   8  15        7.79        9.01      7.22 o 
  -1   8  15       45.83       51.96      8.90 o 
   0   8  15      414.95      405.38     16.60 o 
   1   8  15      651.23      657.35     20.72 o 
   2   8  15        3.63       -3.58      7.30 o 
   3   8  15       49.65       23.52      8.12 o 
   4   8  15       53.60       43.19      9.60 o 
   5   8  15        2.76       13.68      8.93 o 
   6   8  15       19.02       17.31     10.08 o 
   7   8  15      104.08      119.05     16.82 o 
   8   8  15       19.28        6.52     11.36 o 
   9   8  15      168.54      190.21     17.47 o 
  10   8  15       34.02       37.27     30.88 o 
 -11   9  15       66.50       67.55     23.78 o 
 -10   9  15       23.30        3.65     12.30 o 
  -9   9  15       46.42       39.93     12.43 o 
  -8   9  15        0.01       -9.88      9.88 o 
  -7   9  15        2.24        2.57      9.43 o 
  -6   9  15        0.07       -3.25     10.68 o 
  -5   9  15      163.95      173.11     16.50 o 
  -4   9  15        0.43        1.67      8.74 o 
  -3   9  15      415.41      425.10     17.44 o 
  -2   9  15      168.89      126.57     12.32 o 
  -1   9  15      557.72      513.81     19.03 o 
   0   9  15       82.35       88.67     14.35 o 
   1   9  15       41.82       18.26      9.70 o 
   2   9  15       45.49       53.36     11.47 o 
   3   9  15      258.75      262.74     16.13 o 
   4   9  15      187.93      160.67     20.75 o 
   5   9  15       88.25       88.42     12.32 o 
   6   9  15       13.11       27.62     11.40 o 
   7   9  15       33.38       22.56     12.32 o 
   8   9  15       14.07       17.75     12.79 o 
   9   9  15       50.23       51.68     20.01 o 
 -10  10  15       70.40      101.02     33.62 o 
  -9  10  15       54.10       45.59     22.94 o 
  -8  10  15        5.28       10.75     12.01 o 
  -7  10  15       17.16       13.61     11.82 o 
  -6  10  15        1.40       -0.53     11.20 o 
  -5  10  15        8.96       -6.77     11.26 o 
  -4  10  15      433.41      441.66     24.07 o 
  -3  10  15        2.24        4.43      8.93 o 
  -2  10  15      894.58      859.84     25.66 o 
  -1  10  15      108.02      107.03     17.57 o 
   0  10  15      210.87      220.68     24.29 o 
   1  10  15      120.32      125.74     21.86 o 
   2  10  15        0.23       -2.67     10.66 o 
   3  10  15       78.32       76.31     14.51 o 
   4  10  15        0.47        1.71      9.70 o 
   5  10  15        5.65      -11.48     11.48 o 
   6  10  15       22.03       36.36     12.56 o 
   7  10  15        8.16       19.90     12.76 o 
   8  10  15        2.55        4.72     28.15 o 
  -8  11  15       51.95       53.33     21.37 o 
  -7  11  15       12.76        3.10     13.63 o 
  -6  11  15       45.16       31.05     12.50 o 
  -5  11  15        1.20      -14.21     15.83 o 
  -4  11  15       71.25       79.08     14.10 o 
  -3  11  15       41.26       30.02     12.91 o 
  -2  11  15        7.93        7.52     10.24 o 
  -1  11  15       27.18       39.24     13.50 o 
   0  11  15        8.47        3.78     13.70 o 
   1  11  15      128.18      119.31     16.10 o 
   2  11  15       27.21       21.29     12.90 o 
   3  11  15       13.12       19.30     19.55 o 
   4  11  15       27.74       17.36     13.89 o 
   5  11  15        1.91       21.47     14.89 o 
   6  11  15      162.39      207.10     25.98 o 
   7  11  15       92.47      107.11     36.51 o 
  -6  12  15        5.40       -4.41     26.17 o 
  -5  12  15        1.30      -13.07     16.72 o 
  -4  12  15        0.92        3.59     14.25 o 
  -3  12  15       48.95       55.78     15.56 o 
  -2  12  15        8.39       -7.87     11.31 o 
  -1  12  15       83.00      127.09     22.75 o 
   0  12  15       20.91        7.88     13.30 o 
   1  12  15       10.75       21.88     14.39 o 
   2  12  15       48.12       24.44     14.67 o 
   3  12  15       18.86        3.83     15.87 o 
   4  12  15      137.75      157.69     31.42 o 
  -4  13  15        5.88       12.32     27.99 o 
  -3  13  15       16.48       40.01     28.30 o 
  -2  13  15        0.31       18.41     29.36 o 
  -1  13  15      101.53       94.72     22.00 o 
   0  13  15       29.41       22.27     18.99 o 
   1  13  15      156.20      190.83     26.62 o 
   2  13  15      303.66      336.23     45.49 o 
 -14   0  16       28.53       63.10     18.42 o 
 -12   0  16      468.68      535.99     26.91 o 
 -10   0  16        0.00       -3.53      7.96 o 
  -8   0  16     1487.35     1482.30     34.46 o 
  -6   0  16     1805.29     1926.18     33.76 o 
  -4   0  16     5712.22     6046.73     86.57 o 
  -2   0  16     3922.34     4054.80    120.63 o 
   0   0  16      200.38      146.99      8.78 o 
   2   0  16        4.75        8.79      5.07 o 
   4   0  16      134.96      112.83     12.06 o 
   6   0  16     2297.66     2220.35     61.04 o 
   8   0  16     1509.05     1669.11     48.00 o 
  10   0  16        0.08       -9.89     18.41 o 
  12   0  16       58.13       37.12     27.39 o 
 -14   1  16       10.94        4.04     11.31 o 
 -13   1  16       78.34       78.50     11.38 o 
 -12   1  16       30.11       13.01      8.40 o 
 -11   1  16       36.21       30.71      7.03 o 
 -10   1  16        2.23        4.15      5.65 o 
  -9   1  16       85.53       85.31      7.27 o 
  -8   1  16       17.00       25.61      5.32 o 
  -7   1  16      347.46      341.00     11.17 o 
  -6   1  16       58.70       48.73      4.56 o 
  -5   1  16      455.66      431.21     10.06 o 
  -4   1  16     1133.52     1076.33     16.03 o 
  -3   1  16     1231.70     1335.93     18.36 o 
  -2   1  16     4296.32     4645.83     48.39 o 
  -1   1  16      893.42      843.62     13.72 o 
   0   1  16      619.06      736.09     16.17 o 
   1   1  16      227.29      252.65      7.54 o 
   2   1  16     4003.05     4205.34     51.66 o 
   3   1  16      908.40      860.24     16.36 o 
   4   1  16       35.28       27.18      4.83 o 
   5   1  16      757.61      751.63     15.02 o 
   6   1  16       20.00       26.11      6.18 o 
   7   1  16      619.61      611.62     19.16 o 
   8   1  16       15.19        2.88     10.33 o 
   9   1  16      180.23      206.68     16.84 o 
  10   1  16      415.30      435.76     31.19 o 
  11   1  16      384.19      437.89     32.28 o 
  12   1  16       13.17       28.45     27.69 o 
 -14   2  16       31.06        4.20     13.91 o 
 -13   2  16       20.64        0.01     11.82 o 
 -12   2  16        1.59       -4.65      8.69 o 
 -11   2  16      291.03      291.30     16.43 o 
 -10   2  16      106.61      104.59     10.61 o 
  -9   2  16       63.10       31.13      8.16 o 
  -8   2  16      427.07      389.83     13.39 o 
  -7   2  16        9.04       -1.50      4.28 o 
  -6   2  16      255.82      275.43      8.27 o 
  -5   2  16        1.36       10.12      3.80 o 
  -4   2  16      548.84      634.35     11.95 o 
  -3   2  16      172.69      148.61      7.52 o 
  -2   2  16       17.45       38.27      4.68 o 
  -1   2  16      114.18      186.09      8.28 o 
   0   2  16     1410.06     1426.64     18.45 o 
   1   2  16     6043.35     6125.08     58.17 o 
   2   2  16     1431.19     1505.26     19.71 o 
   3   2  16      204.72      167.86      7.21 o 
   4   2  16      185.93      208.16     10.31 o 
   5   2  16       20.07       17.35      5.41 o 
   6   2  16      201.85      211.23     12.72 o 
   7   2  16      102.51      105.99     17.52 o 
   8   2  16      100.60      101.42     13.51 o 
   9   2  16       87.95       63.34     17.26 o 
  10   2  16       74.25       68.51     14.24 o 
  11   2  16       13.83       -1.47     13.02 o 
 -14   3  16       10.87       11.87     28.15 o 
 -13   3  16        6.39      -16.47     17.57 o 
 -12   3  16       29.89       37.90     13.76 o 
 -11   3  16        6.28       -3.66     10.07 o 
 -10   3  16      145.99      131.81     14.62 o 
  -9   3  16        1.11       -0.71      6.42 o 
  -8   3  16     2233.79     2195.04     34.67 o 
  -7   3  16      666.49      644.06     14.71 o 
  -6   3  16     2649.64     2713.12     34.79 o 
  -5   3  16      378.59      422.41     10.29 o 
  -4   3  16      541.99      511.94     12.96 o 
  -3   3  16      715.56      806.89     16.28 o 
  -2   3  16      130.10      189.74      7.94 o 
  -1   3  16      182.17      244.92      7.05 o 
   0   3  16      511.84      533.78     11.42 o 
   1   3  16      422.70      408.17      8.99 o 
   2   3  16      464.62      512.35     13.06 o 
   3   3  16      429.88      489.10     13.08 o 
   4   3  16       44.46       47.10      6.08 o 
   5   3  16      342.41      357.74     21.27 o 
   6   3  16     1805.28     1805.02     34.94 o 
   7   3  16        3.28       -7.07      7.07 o 
   8   3  16        0.79       -7.92      7.92 o 
   9   3  16      384.72      393.37     22.85 o 
  10   3  16        5.42       14.24     12.55 o 
  11   3  16       70.32      123.03     17.28 o 
  12   3  16       24.10       16.28     27.54 o 
 -13   4  16        0.29      -14.98     14.98 o 
 -12   4  16        0.18      -11.71     11.71 o 
 -11   4  16        1.15       -2.98     11.12 o 
 -10   4  16       56.30       52.48     10.43 o 
  -9   4  16      199.09      230.41     15.44 o 
  -8   4  16        4.79       -5.79      6.13 o 
  -7   4  16     2081.79     2166.12     31.06 o 
  -6   4  16      221.49      240.71     10.92 o 
  -5   4  16      180.19      196.19      9.61 o 
  -4   4  16      666.60      742.84     12.72 o 
  -3   4  16     1069.08     1051.52     18.71 o 
  -2   4  16      403.66      407.87     12.58 o 
  -1   4  16       77.47       92.84      5.65 o 
   0   4  16       25.08       28.06      4.81 o 
   1   4  16      442.65      448.77     12.25 o 
   2   4  16     2187.45     2326.01     33.68 o 
   3   4  16      153.22      165.45      9.08 o 
   4   4  16        0.02        1.04      5.79 o 
   5   4  16      765.76      738.52     25.56 o 
   6   4  16      218.44      254.85     14.53 o 
   7   4  16       14.87       22.07     12.63 o 
   8   4  16       17.41        9.50      8.80 o 
   9   4  16        2.15       -7.03     10.50 o 
  10   4  16        1.22       -7.48     11.64 o 
  11   4  16        4.37       -9.26     15.10 o 
  12   4  16        2.34       14.45     28.45 o 
 -13   5  16      106.32       89.12     18.82 o 
 -12   5  16        0.79      -12.82     12.82 o 
 -11   5  16       34.73       28.52     11.21 o 
 -10   5  16     1080.34     1113.58     33.53 o 
  -9   5  16       69.60       59.73     10.19 o 
  -8   5  16      209.17      153.64     13.12 o 
  -7   5  16       39.24       32.68      5.75 o 
  -6   5  16     2470.50     2404.13     33.13 o 
  -5   5  16      805.87      831.36     16.98 o 
  -4   5  16       57.25       42.51      5.45 o 
  -3   5  16      197.34      201.10      7.19 o 
  -2   5  16      297.06      343.29     14.45 o 
  -1   5  16       69.06       71.54      7.43 o 
   0   5  16       53.74       60.34      6.12 o 
   1   5  16      674.84      687.97     20.23 o 
   2   5  16      400.44      381.04     12.43 o 
   3   5  16        4.82        6.36      6.37 o 
   4   5  16     2187.69     2162.46     38.88 o 
   5   5  16       15.85        3.49      6.55 o 
   6   5  16      448.13      444.91     17.54 o 
   7   5  16      107.10      101.51     15.04 o 
   8   5  16      260.04      304.76     17.52 o 
   9   5  16       24.00       10.14      9.63 o 
  10   5  16       15.92       12.08     13.85 o 
  11   5  16        9.58      -14.19     14.19 o 
 -13   6  16       53.76       55.12     17.48 o 
 -12   6  16        4.56        1.13     14.20 o 
 -11   6  16      250.78      298.33     19.03 o 
 -10   6  16      126.11      154.12     16.45 o 
  -9   6  16        4.53        5.28      8.77 o 
  -8   6  16       97.03       96.65      9.89 o 
  -7   6  16      293.82      364.84     13.16 o 
  -6   6  16      438.29      415.58     12.65 o 
  -5   6  16      605.93      584.35     18.16 o 
  -4   6  16       32.27       15.91      6.72 o 
  -3   6  16       40.62       18.37      6.61 o 
  -2   6  16      494.97      538.22     17.59 o 
  -1   6  16      250.27      280.60     13.54 o 
   0   6  16      551.81      597.88     17.97 o 
   1   6  16       69.48       81.49      8.33 o 
   2   6  16       99.08       92.02      7.81 o 
   3   6  16      346.43      353.19     14.73 o 
   4   6  16      359.14      358.81     15.87 o 
   5   6  16      245.44      224.70     16.95 o 
   6   6  16       22.48        0.23      8.12 o 
   7   6  16       33.24       51.43     13.59 o 
   8   6  16      182.58      215.76     16.23 o 
   9   6  16       33.83       41.36     11.85 o 
  10   6  16        7.84      -12.08     12.08 o 
 -12   7  16       16.38        6.79     12.35 o 
 -11   7  16        3.50        3.67     11.99 o 
 -10   7  16       36.27       34.13     11.32 o 
  -9   7  16      368.12      414.67     20.20 o 
  -8   7  16       66.84       29.81      8.72 o 
  -7   7  16      191.73      195.12     12.29 o 
  -6   7  16      199.99      191.01     11.40 o 
  -5   7  16      514.24      499.58     17.78 o 
  -4   7  16      274.15      255.74     13.98 o 
  -3   7  16      750.51      760.57     21.78 o 
  -2   7  16       30.43       34.65      7.36 o 
  -1   7  16        4.96       -6.03      6.03 o 
   0   7  16      721.41      742.77     21.14 o 
   1   7  16       27.94       18.79     11.16 o 
   2   7  16      270.81      289.53     14.72 o 
   3   7  16      172.79      200.79     13.11 o 
   4   7  16     1328.16     1347.15     31.04 o 
   5   7  16       93.17       59.05     10.33 o 
   6   7  16      404.36      408.04     19.35 o 
   7   7  16      131.37      137.96     13.97 o 
   8   7  16      125.97      149.57     19.65 o 
   9   7  16       87.00       99.89     14.68 o 
  10   7  16      151.54      192.44     21.09 o 
 -12   8  16       68.18        3.57     26.66 o 
 -11   8  16        5.14        1.95     13.38 o 
 -10   8  16       28.46       20.95     12.09 o 
  -9   8  16       82.66       92.98     11.73 o 
  -8   8  16      341.10      346.47     18.89 o 
  -7   8  16        0.77       -1.57      8.56 o 
  -6   8  16     1703.76     1614.46     43.63 o 
  -5   8  16      265.91      332.51     19.46 o 
  -4   8  16       14.61        8.66      7.91 o 
  -3   8  16       84.06       62.61      9.60 o 
  -2   8  16      170.46      146.01     11.43 o 
  -1   8  16      127.79      106.27     10.55 o 
   0   8  16       33.15       34.69      8.48 o 
   1   8  16       56.14       62.82     11.41 o 
   2   8  16     1703.45     1668.65     41.47 o 
   3   8  16        6.99        4.78      8.07 o 
   4   8  16        2.73        3.72      8.66 o 
   5   8  16      128.43      159.03     13.99 o 
   6   8  16       92.23       83.32     12.37 o 
   7   8  16      367.68      422.77     25.19 o 
   8   8  16        0.04        6.47     11.43 o 
   9   8  16      234.44      265.20     20.52 o 
 -11   9  16        0.22      -18.77     18.77 o 
 -10   9  16        9.00       -6.55     14.08 o 
  -9   9  16       53.28       31.08     14.69 o 
  -8   9  16       22.72       15.77     10.94 o 
  -7   9  16      239.21      273.35     19.10 o 
  -6   9  16       27.29       16.42     11.41 o 
  -5   9  16      425.86      416.78     22.45 o 
  -4   9  16       61.45       28.67     10.85 o 
  -3   9  16      188.39      197.54     14.18 o 
  -2   9  16       55.90       64.00     10.60 o 
  -1   9  16       50.38       61.22     13.09 o 
   0   9  16     1291.30     1167.76     29.03 o 
   1   9  16      674.13      664.23     25.88 o 
   2   9  16      145.45      155.19     16.19 o 
   3   9  16       17.57        3.68     10.75 o 
   4   9  16        0.22       -8.38      8.38 o 
   5   9  16       14.97       -3.87      9.82 o 
   6   9  16      195.25      222.97     18.42 o 
   7   9  16      110.32      130.08     15.81 o 
   8   9  16       10.58       14.43     13.20 o 
  -9  10  16       18.93       13.98     13.18 o 
  -8  10  16      131.80      138.38     16.34 o 
  -7  10  16       10.73       15.97     11.35 o 
  -6  10  16      251.95      279.38     21.34 o 
  -5  10  16       25.79        6.94     11.53 o 
  -4  10  16      123.75      138.81     15.94 o 
  -3  10  16       13.15        3.37     11.29 o 
  -2  10  16      857.24      878.51     26.16 o 
  -1  10  16       56.63       38.05     10.44 o 
   0  10  16       90.22       74.34     14.00 o 
   1  10  16        1.93      -10.54     10.54 o 
   2  10  16       27.71       22.60     11.94 o 
   3  10  16      162.23      180.56     17.89 o 
   4  10  16       43.85       33.71     13.62 o 
   5  10  16      124.97      123.54     15.45 o 
   6  10  16       10.73       -3.89     11.41 o 
   7  10  16       30.00       22.68     22.41 o 
   8  10  16       86.37       65.57     30.73 o 
  -8  11  16      277.79      257.12     41.08 o 
  -7  11  16       58.81       62.09     14.89 o 
  -6  11  16       47.91       52.61     15.56 o 
  -5  11  16       29.18       19.35     14.18 o 
  -4  11  16      119.12      104.16     16.12 o 
  -3  11  16      140.69      132.48     14.53 o 
  -2  11  16      139.00      141.80     14.35 o 
  -1  11  16        0.47       -1.95     11.99 o 
   0  11  16        1.92       -0.95     12.37 o 
   1  11  16       49.42       43.56     14.08 o 
   2  11  16       23.25        4.37     12.52 o 
   3  11  16       22.40       11.43     13.58 o 
   4  11  16       31.03       38.54     15.35 o 
   5  11  16       44.28       26.74     14.34 o 
  -6  12  16       20.04       26.93     24.80 o 
  -5  12  16        1.90      -13.11     13.71 o 
  -4  12  16        0.00      -13.69     13.69 o 
  -3  12  16        3.93      -19.03     23.59 o 
  -2  12  16       45.08       69.12     16.40 o 
  -1  12  16      187.69      218.94     20.65 o 
   0  12  16       21.59       23.05     14.95 o 
   1  12  16       15.70       36.47     15.37 o 
   2  12  16        0.07      -14.06     14.06 o 
   3  12  16       53.77       52.40     15.95 o 
  -4  13  16       28.32        0.00     29.36 o 
  -3  13  16      299.07      341.40     44.73 o 
  -2  13  16      164.51      142.25     35.75 o 
  -1  13  16      121.05       89.29     22.54 o 
   0  13  16        4.73       -0.81     19.63 o 
   1  13  16       44.82       57.20     31.34 o 
 -13   0  17        1.34       11.22     12.79 o 
 -11   0  17      202.37      202.35     15.09 o 
  -9   0  17       12.09        7.39      7.33 o 
  -7   0  17       18.73        6.56      6.33 o 
  -5   0  17      535.63      518.45     15.65 o 
  -3   0  17      155.35      110.68      7.94 o 
  -1   0  17       13.22       12.32      4.71 o 
   1   0  17     1490.88     1486.85     29.49 o 
   3   0  17       33.31       33.22      5.43 o 
   5   0  17       38.70       32.93     10.06 o 
   7   0  17     2222.38     2288.68     99.80 o 
   9   0  17       88.85       75.31     24.04 o 
  11   0  17       19.77       58.88     28.75 o 
 -14   1  17      229.34      242.26     16.52 o 
 -13   1  17      280.23      347.71     17.30 o 
 -12   1  17       36.67       37.15      9.82 o 
 -11   1  17        0.00       -4.67      6.54 o 
 -10   1  17       34.22       27.91      6.38 o 
  -9   1  17        3.37       -4.89      4.89 o 
  -8   1  17      274.56      257.06      9.78 o 
  -7   1  17       31.29       21.81      5.62 o 
  -6   1  17        4.38       -1.42      3.66 o 
  -5   1  17       92.04       84.37      6.51 o 
  -4   1  17      208.10      221.52      8.76 o 
  -3   1  17        0.09       -1.44      3.15 o 
  -2   1  17       72.37       57.99      4.53 o 
  -1   1  17       55.97       50.73      5.53 o 
   0   1  17      167.71      189.45      7.05 o 
   1   1  17       97.66      101.86      5.87 o 
   2   1  17        7.75        2.17      3.44 o 
   3   1  17       62.77       61.10      5.07 o 
   4   1  17      481.95      459.61     10.60 o 
   5   1  17       36.19       30.00      5.22 o 
   6   1  17      230.52      201.02     11.96 o 
   7   1  17      249.15      253.03     15.11 o 
   8   1  17        2.58       -0.62      9.24 o 
   9   1  17        4.88       -9.36      9.36 o 
  10   1  17       50.86       74.35     17.75 o 
  11   1  17       47.90       48.59     18.34 o 
 -14   2  17        1.21      -11.91     15.97 o 
 -13   2  17       87.22       53.31     11.40 o 
 -12   2  17      174.80      157.11     13.58 o 
 -11   2  17      119.38      103.97     12.44 o 
 -10   2  17       53.04       46.17     11.15 o 
  -9   2  17       63.37       70.78     11.44 o 
  -8   2  17      450.30      413.87     13.43 o 
  -7   2  17       85.44       73.06      6.32 o 
  -6   2  17        9.80        3.32      3.79 o 
  -5   2  17        0.21       -2.52      4.07 o 
  -4   2  17        9.27        5.05      4.34 o 
  -3   2  17      270.62      265.07     11.88 o 
  -2   2  17       48.18       43.65      4.08 o 
  -1   2  17      127.51      145.82      6.24 o 
   0   2  17      680.16      703.68     13.70 o 
   1   2  17        3.53       -0.01      3.89 o 
   2   2  17       24.20       22.15      3.96 o 
   3   2  17      155.45      158.99      8.53 o 
   4   2  17       19.00       13.09      4.46 o 
   5   2  17        4.99        0.67      5.02 o 
   6   2  17       41.45       33.56      7.78 o 
   7   2  17       17.34        8.63      7.58 o 
   8   2  17       71.03       45.48     10.79 o 
   9   2  17        1.46       -2.35     10.76 o 
  10   2  17      157.15      206.88     19.41 o 
  11   2  17        0.38        7.87     17.42 o 
 -13   3  17        6.28      -14.35     19.17 o 
 -12   3  17       49.21       38.37     24.09 o 
 -11   3  17        8.96       29.75     12.12 o 
 -10   3  17        1.15       -9.40      9.40 o 
  -9   3  17       15.00       -3.04      7.48 o 
  -8   3  17       46.79       52.33      7.68 o 
  -7   3  17       24.08       24.31      5.63 o 
  -6   3  17       76.95       82.36      5.87 o 
  -5   3  17       10.64        3.12      4.04 o 
  -4   3  17        0.04        0.69      4.15 o 
  -3   3  17        1.52       -3.83      3.83 o 
  -2   3  17       18.71       13.34      5.44 o 
  -1   3  17       16.84       11.38      3.43 o 
   0   3  17      586.48      576.69     10.91 o 
   1   3  17        1.69       -1.35      3.65 o 
   2   3  17      365.35      322.57     10.79 o 
   3   3  17       47.59       22.46      5.45 o 
   4   3  17       95.61       72.78      8.31 o 
   5   3  17      161.67      159.18     10.79 o 
   6   3  17       42.07       44.37      8.84 o 
   7   3  17      286.51      295.30     15.86 o 
   8   3  17       35.99       28.05     12.71 o 
   9   3  17        8.37        5.38     11.20 o 
  10   3  17        7.31       14.51     13.09 o 
  11   3  17        3.17      -13.79     13.79 o 
  12   3  17       23.01       76.83     31.34 o 
 -13   4  17       89.92       74.93     16.74 o 
 -12   4  17       96.91       96.97     16.35 o 
 -11   4  17       52.29       60.71     13.85 o 
 -10   4  17        0.00       -9.63      9.63 o 
  -9   4  17        0.00        7.16      7.89 o 
  -8   4  17       50.45       42.12      6.84 o 
  -7   4  17      369.27      348.98     12.15 o 
  -6   4  17      124.88      137.35     11.55 o 
  -5   4  17      140.43      133.18      7.26 o 
  -4   4  17       13.88       -0.09      5.04 o 
  -3   4  17       48.66       48.33      4.50 o 
  -2   4  17       11.54       11.31      4.23 o 
  -1   4  17       19.40       15.21      4.88 o 
   0   4  17       26.01       29.91      6.33 o 
   1   4  17       28.80       19.78      4.91 o 
   2   4  17      274.84      234.31     10.23 o 
   3   4  17        1.46       -5.68      6.11 o 
   4   4  17       53.08       42.67     11.82 o 
   5   4  17       34.48       21.88     10.80 o 
   6   4  17       36.02       12.09      7.97 o 
   7   4  17       64.72       45.09      9.66 o 
   8   4  17      181.58      207.69     14.97 o 
   9   4  17      189.62      179.65     17.66 o 
  10   4  17        0.30       -2.24     16.54 o 
  11   4  17       23.88       15.97     15.57 o 
 -13   5  17        0.06      -10.11     15.49 o 
 -12   5  17        3.68       -9.43     13.36 o 
 -11   5  17        5.59      -12.71     12.71 o 
 -10   5  17      210.01      210.63     15.50 o 
  -9   5  17      108.50      128.22     12.19 o 
  -8   5  17      579.14      593.84     20.65 o 
  -7   5  17       61.48       53.97      7.69 o 
  -6   5  17      760.82      692.09     15.99 o 
  -5   5  17       48.27       29.69      5.54 o 
  -4   5  17      190.68      192.40      7.65 o 
  -3   5  17        3.65        0.20      4.04 o 
  -2   5  17       31.16       32.27      6.59 o 
  -1   5  17       93.74      100.70      8.83 o 
   0   5  17        1.86        0.95      5.56 o 
   1   5  17        0.41        2.88      4.91 o 
   2   5  17       67.21       80.79      7.18 o 
   3   5  17       20.62       10.08      8.32 o 
   4   5  17       56.87       49.58      8.56 o 
   5   5  17        0.97        1.31      8.89 o 
   6   5  17      168.47      169.40     17.98 o 
   7   5  17        0.53       -1.36      8.58 o 
   8   5  17        0.61       -8.67      8.67 o 
   9   5  17       75.09       58.63     14.23 o 
  10   5  17        2.20       11.92     13.81 o 
  11   5  17        0.25       15.67     27.54 o 
 -13   6  17        1.34        5.45     18.42 o 
 -12   6  17       38.22       29.34     18.22 o 
 -11   6  17        1.74       -1.63     11.14 o 
 -10   6  17       53.33       44.24     11.17 o 
  -9   6  17      180.23      153.85     13.40 o 
  -8   6  17      259.11      262.03     13.74 o 
  -7   6  17      292.60      335.20     13.22 o 
  -6   6  17        1.08        2.77      5.72 o 
  -5   6  17        5.18       -3.51      5.18 o 
  -4   6  17      303.76      308.80     14.67 o 
  -3   6  17       39.61       30.68      7.49 o 
  -2   6  17        5.89        3.53      7.42 o 
  -1   6  17       31.25       33.22      7.15 o 
   0   6  17       95.16       75.98      8.70 o 
   1   6  17       14.11       15.59      6.15 o 
   2   6  17       48.83       42.99      8.59 o 
   3   6  17       12.46        1.38      6.46 o 
   4   6  17       45.09       35.19      8.12 o 
   5   6  17      717.23      677.33     26.29 o 
   6   6  17        0.01       -8.00      8.00 o 
   7   6  17       25.29        7.84      9.68 o 
   8   6  17       38.85       32.53     11.29 o 
   9   6  17      155.59      174.61     16.59 o 
  10   6  17       41.44       46.80     16.06 o 
 -12   7  17       90.16      115.59     19.02 o 
 -11   7  17       65.15       82.69     16.60 o 
 -10   7  17      601.04      616.17     23.84 o 
  -9   7  17      555.25      550.06     19.25 o 
  -8   7  17       17.38        9.34      8.15 o 
  -7   7  17        4.60       -5.68      7.69 o 
  -6   7  17      114.22      105.08     11.08 o 
  -5   7  17       39.80       43.27      8.79 o 
  -4   7  17      421.07      381.12     15.62 o 
  -3   7  17        3.26        8.85      6.61 o 
  -2   7  17       89.40       72.78     11.27 o 
  -1   7  17       28.74       38.80      7.72 o 
   0   7  17       19.04        9.68      7.32 o 
   1   7  17      485.39      467.41     16.95 o 
   2   7  17      719.32      713.58     28.70 o 
   3   7  17        2.54        7.01      9.53 o 
   4   7  17       94.32      112.77     11.35 o 
   5   7  17      121.73       88.56     20.23 o 
   6   7  17       83.50       88.23     11.97 o 
   7   7  17       20.58       18.10     10.30 o 
   8   7  17       17.33       20.12     11.71 o 
   9   7  17       33.01       46.32     13.53 o 
  10   7  17      145.36      134.34     36.97 o 
 -12   8  17        8.71      -11.12     20.86 o 
 -11   8  17      214.65      252.95     19.44 o 
 -10   8  17       12.03        2.03     11.69 o 
  -9   8  17        0.89       -9.36      9.36 o 
  -8   8  17       22.40       22.94     10.05 o 
  -7   8  17      453.68      492.91     20.55 o 
  -6   8  17       39.57       39.27     11.81 o 
  -5   8  17        0.48       -6.26      7.62 o 
  -4   8  17      729.59      719.51     22.19 o 
  -3   8  17       18.36       29.47      8.49 o 
  -2   8  17       12.73       20.99     13.33 o 
  -1   8  17       29.13       28.57      8.32 o 
   0   8  17        8.01       10.35      7.73 o 
   1   8  17      190.89      206.09     16.57 o 
   2   8  17        0.00        1.33      9.40 o 
   3   8  17      648.39      660.63     21.79 o 
   4   8  17        1.99       -8.60      8.60 o 
   5   8  17        2.75       -0.45      9.26 o 
   6   8  17        0.64        3.55      9.59 o 
   7   8  17       29.40       46.77     12.71 o 
   8   8  17       63.59       66.35     13.99 o 
   9   8  17       61.23       68.77     21.48 o 
 -11   9  17      119.23      124.75     24.25 o 
 -10   9  17      112.04      106.11     18.10 o 
  -9   9  17       30.21       21.52     12.78 o 
  -8   9  17       48.81       48.50     12.64 o 
  -7   9  17      194.01      201.89     16.23 o 
  -6   9  17      385.53      436.96     23.86 o 
  -5   9  17        4.59       -5.46     10.57 o 
  -4   9  17       62.88       57.29     10.22 o 
  -3   9  17        0.55       -0.69      8.52 o 
  -2   9  17       89.32       74.37     10.27 o 
  -1   9  17      237.98      260.55     20.51 o 
   0   9  17      716.65      659.14     22.45 o 
   1   9  17       90.66       94.00     13.74 o 
   2   9  17      145.21      145.85     15.65 o 
   3   9  17        1.63       -0.35     10.18 o 
   4   9  17       25.30       18.07     11.90 o 
   5   9  17       47.76       68.51     12.30 o 
   6   9  17       11.57       16.04     11.69 o 
   7   9  17       60.08       59.01     13.44 o 
   8   9  17        1.04       -8.38     15.50 o 
  -9  10  17       74.82       59.26     17.23 o 
  -8  10  17       38.78        6.41     12.64 o 
  -7  10  17       15.99        9.17     11.47 o 
  -6  10  17       22.27       12.81     14.46 o 
  -5  10  17       31.94       22.94     17.31 o 
  -4  10  17      120.28      115.53     13.37 o 
  -3  10  17        4.78       13.58     10.37 o 
  -2  10  17      164.87      143.98     14.74 o 
  -1  10  17        1.60       -6.98      8.90 o 
   0  10  17      451.66      477.40     24.03 o 
   1  10  17      183.96      173.74     17.06 o 
   2  10  17        0.01        0.31     11.80 o 
   3  10  17      284.96      334.91     22.61 o 
   4  10  17        0.65       -6.65     11.48 o 
   5  10  17       48.49       55.30     15.45 o 
   6  10  17        4.49        5.16     12.66 o 
   7  10  17        0.08      -10.50     27.99 o 
  -7  11  17        0.48      -12.62     12.62 o 
  -6  11  17      100.03      136.39     18.23 o 
  -5  11  17       46.65       36.03     14.92 o 
  -4  11  17        1.54       17.02     13.09 o 
  -3  11  17        7.14       -3.17     10.91 o 
  -2  11  17        0.31       -2.82     10.52 o 
  -1  11  17       94.23       66.16     15.28 o 
   0  11  17       34.27       14.79     13.04 o 
   1  11  17        0.00        1.59     11.59 o 
   2  11  17      149.78      148.69     18.91 o 
   3  11  17       54.77       97.64     16.86 o 
   4  11  17       16.90       -4.36     15.55 o 
   5  11  17       40.65       32.91     19.53 o 
  -5  12  17       76.04       72.90     21.30 o 
  -4  12  17       16.38       29.09     15.97 o 
  -3  12  17        9.68        2.03     14.55 o 
  -2  12  17       36.20       48.69     15.85 o 
  -1  12  17      284.06      337.21     30.21 o 
   0  12  17       93.51       69.21     16.30 o 
   1  12  17      145.61      163.35     24.70 o 
   2  12  17      128.89      121.50     18.89 o 
   3  12  17      168.97      178.31     36.36 o 
  -3  13  17      138.82      123.23     39.40 o 
  -2  13  17        6.62        3.96     31.19 o 
  -1  13  17       12.36       19.84     22.90 o 
   0  13  17        4.58        8.47     20.54 o 
 -12   0  18       10.39      -11.60     11.60 o 
 -10   0  18       15.42       13.92     10.15 o 
  -8   0  18      185.35      167.02     13.22 o 
  -6   0  18      355.21      366.28     19.60 o 
  -4   0  18     5420.14     5785.32     84.50 o 
  -2   0  18     6788.11     6752.41     96.02 o 
   0   0  18        0.70       -1.59      4.81 o 
   2   0  18      102.56      144.59      9.98 o 
   4   0  18      181.13      203.57     13.94 o 
   6   0  18       52.95       47.92      9.10 o 
   8   0  18       26.66       34.08     20.69 o 
  10   0  18       14.35      -20.39     20.39 o 
 -13   1  18       69.86       95.07     12.14 o 
 -12   1  18        9.82       -3.12      8.76 o 
 -11   1  18        3.24        1.29      7.10 o 
 -10   1  18       93.61       73.30      7.65 o 
  -9   1  18      410.66      431.68     12.32 o 
  -8   1  18      244.75      257.28     11.32 o 
  -7   1  18      333.42      344.02     11.43 o 
  -6   1  18      179.71      201.61      8.25 o 
  -5   1  18      658.35      757.33     16.41 o 
  -4   1  18     2766.27     3037.34     39.85 o 
  -3   1  18      246.11      234.98      7.37 o 
  -2   1  18        6.81        6.17      3.65 o 
  -1   1  18      144.15      183.66      7.32 o 
   0   1  18     2456.79     2617.19     31.42 o 
   1   1  18        1.13       -1.81      3.35 o 
   2   1  18      140.49      167.67      6.84 o 
   3   1  18       89.34       89.69      5.74 o 
   4   1  18       10.78       15.56      5.31 o 
   5   1  18        6.05        2.05      6.75 o 
   6   1  18      117.43       96.75     10.36 o 
   7   1  18      402.16      431.15     19.75 o 
   8   1  18       40.80       30.01     10.61 o 
   9   1  18       44.12       25.61     15.16 o 
  10   1  18       25.07       34.61     15.75 o 
  11   1  18       52.52       76.66     40.01 o 
 -13   2  18       10.36       13.50     10.49 o 
 -12   2  18       20.64       16.39      8.23 o 
 -11   2  18       70.86       44.51      9.93 o 
 -10   2  18       11.15        1.67      6.65 o 
  -9   2  18      127.00      101.31      9.50 o 
  -8   2  18        6.56       -1.44      5.46 o 
  -7   2  18      648.33      612.38     13.73 o 
  -6   2  18       79.98       63.05      5.32 o 
  -5   2  18      174.71      137.78      7.00 o 
  -4   2  18      729.81      708.01     15.57 o 
  -3   2  18      596.05      639.37     14.58 o 
  -2   2  18      685.89      803.24     13.77 o 
  -1   2  18      314.82      334.07      8.86 o 
   0   2  18      244.01      297.67      8.07 o 
   1   2  18      681.02      694.35     18.17 o 
   2   2  18        9.85        7.51      3.84 o 
   3   2  18     2259.61     2435.31     35.12 o 
   4   2  18       91.18       80.11      6.51 o 
   5   2  18     1114.61     1102.55     25.29 o 
   6   2  18      250.73      288.71     14.60 o 
   7   2  18      212.97      194.85     13.36 o 
   8   2  18       71.18       69.93     15.41 o 
   9   2  18        2.02        4.23     11.27 o 
  10   2  18       88.08      101.91     15.68 o 
  11   2  18        1.42       -0.61     17.96 o 
 -13   3  18       52.64       40.54     33.17 o 
 -12   3  18       25.74       49.18     14.13 o 
 -11   3  18        3.92       -0.60     10.64 o 
 -10   3  18      577.33      599.37     24.75 o 
  -9   3  18       10.84       19.19     11.02 o 
  -8   3  18        2.25        0.45      5.75 o 
  -7   3  18        1.29       -4.25      4.25 o 
  -6   3  18     1489.43     1449.59     21.74 o 
  -5   3  18      113.11      106.34      6.59 o 
  -4   3  18     4408.07     4553.72     55.87 o 
  -3   3  18      181.38      172.99      9.33 o 
  -2   3  18      451.75      466.63     12.44 o 
  -1   3  18       90.20      131.22      6.01 o 
   0   3  18      586.22      609.55     13.14 o 
   1   3  18        3.30        4.25      4.29 o 
   2   3  18      265.94      291.50     19.81 o 
   3   3  18       55.92       52.00      6.09 o 
   4   3  18      201.52      172.25     13.83 o 
   5   3  18       72.09       74.21      9.11 o 
   6   3  18       99.43       93.09     14.10 o 
   7   3  18        4.36       -0.12      9.46 o 
   8   3  18      947.59      919.42     29.95 o 
   9   3  18       73.82       88.56     14.47 o 
  10   3  18        5.90       -5.82     19.55 o 
  11   3  18        3.75      -12.12     14.67 o 
 -13   4  18      139.92      136.62     18.73 o 
 -12   4  18      199.90      238.07     20.38 o 
 -11   4  18        9.42       29.95     12.41 o 
 -10   4  18        0.06       -8.25     10.37 o 
  -9   4  18      140.96      153.17     14.41 o 
  -8   4  18        5.28       -2.35      5.69 o 
  -7   4  18       10.88        3.80      5.44 o 
  -6   4  18      992.89      999.98     17.78 o 
  -5   4  18      740.60      757.24     14.67 o 
  -4   4  18      386.29      369.16      9.30 o 
  -3   4  18       90.31       83.51      6.41 o 
  -2   4  18      922.98      867.65     20.37 o 
  -1   4  18       26.94       19.95      5.08 o 
   0   4  18      169.77      185.57      8.28 o 
   1   4  18      695.33      665.27     17.02 o 
   2   4  18      458.40      432.86     22.31 o 
   3   4  18      162.94      154.95      9.31 o 
   4   4  18       96.23       80.19      9.21 o 
   5   4  18       10.83        2.46      6.78 o 
   6   4  18       32.88       17.08     11.56 o 
   7   4  18      146.31      172.02     14.58 o 
   8   4  18      107.29      129.50     13.16 o 
   9   4  18        8.20        2.82     11.19 o 
  10   4  18       36.96       34.83     18.94 o 
  11   4  18        1.81      -15.67     27.39 o 
 -13   5  18        1.74       -0.01     15.90 o 
 -12   5  18      310.12      316.36     34.63 o 
 -11   5  18      175.71      242.68     20.17 o 
 -10   5  18       28.47       12.52     11.64 o 
  -9   5  18       32.57       16.56      8.84 o 
  -8   5  18     2027.41     2084.44     32.26 o 
  -7   5  18      677.06      710.75     15.71 o 
  -6   5  18     1520.81     1545.58     27.71 o 
  -5   5  18      262.66      245.02      8.82 o 
  -4   5  18     1626.60     1563.69     20.86 o 
  -3   5  18       37.61       31.01      6.12 o 
  -2   5  18      138.24      149.57      9.53 o 
  -1   5  18        0.18        5.98      5.76 o 
   0   5  18       94.48      117.32      9.61 o 
   1   5  18       41.94       33.35      5.92 o 
   2   5  18      180.02      202.36     10.58 o 
   3   5  18      168.10      153.45     11.35 o 
   4   5  18       36.30       43.94      8.42 o 
   5   5  18       68.87       58.34      9.14 o 
   6   5  18      317.05      328.04     17.02 o 
   7   5  18       59.05       56.04     10.63 o 
   8   5  18        0.04       -8.48      9.30 o 
   9   5  18       49.30       37.26     14.01 o 
  10   5  18      192.08      251.49     22.16 o 
 -13   6  18       20.48       -6.54     29.21 o 
 -12   6  18        5.65       -6.51     14.67 o 
 -11   6  18       84.83       87.02     16.13 o 
 -10   6  18        0.63       -3.26      9.76 o 
  -9   6  18        1.12        0.75      9.24 o 
  -8   6  18      127.39      109.46     11.25 o 
  -7   6  18      109.42      101.65      8.75 o 
  -6   6  18      109.66      113.39      8.86 o 
  -5   6  18      709.63      745.40     16.90 o 
  -4   6  18      175.04      174.58     11.87 o 
  -3   6  18      794.14      771.62     30.00 o 
  -2   6  18       18.56       11.93      6.44 o 
  -1   6  18       83.85       99.00     11.86 o 
   0   6  18      123.45      129.72     10.42 o 
   1   6  18      312.69      338.02     14.41 o 
   2   6  18      111.63       81.29      9.04 o 
   3   6  18       42.75       47.62      8.62 o 
   4   6  18       86.49       69.48      9.66 o 
   5   6  18      634.48      637.74     26.92 o 
   6   6  18       52.00       62.20     10.59 o 
   7   6  18       39.35       56.75     11.04 o 
   8   6  18        5.78        5.21     10.94 o 
   9   6  18        9.02       -0.48     12.02 o 
  10   6  18        8.18       14.47     32.48 o 
 -12   7  18        0.27        2.06     16.29 o 
 -11   7  18       15.12        3.83     12.13 o 
 -10   7  18       76.75       70.10     13.54 o 
  -9   7  18      196.03      193.15     14.28 o 
  -8   7  18       13.52       21.04      8.68 o 
  -7   7  18       45.92       42.24      8.88 o 
  -6   7  18       16.17       25.61      8.41 o 
  -5   7  18        4.51       -1.27      7.16 o 
  -4   7  18      450.35      428.61     16.88 o 
  -3   7  18        1.16       -6.94      6.94 o 
  -2   7  18      331.52      312.28     18.23 o 
  -1   7  18        0.06        3.90      7.60 o 
   0   7  18        0.22       -6.17      6.87 o 
   1   7  18       26.71       27.74      8.37 o 
   2   7  18      164.08      167.58     14.51 o 
   3   7  18       34.89       28.82      9.44 o 
   4   7  18       17.94       23.98      8.61 o 
   5   7  18       49.63       33.09      9.65 o 
   6   7  18       84.19       72.02     11.75 o 
   7   7  18       30.11       16.49     10.42 o 
   8   7  18        3.13       -1.82     11.51 o 
   9   7  18        6.71        6.49     12.30 o 
  10   7  18       24.63       33.47     30.28 o 
 -11   8  18       10.03        1.84     13.12 o 
 -10   8  18       14.27       19.89     12.59 o 
  -9   8  18       12.23        2.46     10.87 o 
  -8   8  18        6.95        5.14     10.21 o 
  -7   8  18        0.25       -4.73      9.23 o 
  -6   8  18      505.37      498.73     23.02 o 
  -5   8  18        1.20       -6.84      7.90 o 
  -4   8  18      439.45      424.03     17.86 o 
  -3   8  18      309.19      386.84     18.10 o 
  -2   8  18      552.13      590.62     20.36 o 
  -1   8  18      558.90      537.05     19.48 o 
   0   8  18      367.88      415.21     17.98 o 
   1   8  18      131.15      128.82     16.76 o 
   2   8  18      166.76      172.57     17.02 o 
   3   8  18      193.71      172.22     15.92 o 
   4   8  18       23.93       11.44      9.49 o 
   5   8  18        0.06        1.59      9.79 o 
   6   8  18       15.87       11.64     10.82 o 
   7   8  18       28.85       29.86     11.69 o 
   8   8  18        1.38       -9.71     12.50 o 
   9   8  18        0.16      -17.75     19.57 o 
 -10   9  18       32.70        9.93     24.42 o 
  -9   9  18      212.10      170.94     17.37 o 
  -8   9  18      106.95       95.06     14.33 o 
  -7   9  18       98.24       93.92     13.12 o 
  -6   9  18       31.22        4.24     11.95 o 
  -5   9  18        1.70       -2.00     10.56 o 
  -4   9  18       44.64       53.05     10.84 o 
  -3   9  18        2.37       -8.67      8.67 o 
  -2   9  18      298.28      270.41     16.57 o 
  -1   9  18      136.25      141.25     19.48 o 
   0   9  18       53.20       69.79     13.38 o 
   1   9  18      225.04      261.53     19.61 o 
   2   9  18      404.45      429.69     23.45 o 
   3   9  18      200.25      177.41     17.56 o 
   4   9  18        0.09       -5.21     11.57 o 
   5   9  18        1.22       -0.17     12.64 o 
   6   9  18      138.43      165.56     16.14 o 
   7   9  18        3.31       10.20     12.95 o 
   8   9  18        4.31      -25.71     25.71 o 
  -9  10  18        4.92      -15.96     15.96 o 
  -8  10  18       15.04       -5.34     12.52 o 
  -7  10  18       37.50       17.78     12.27 o 
  -6  10  18        0.93       -4.94     14.36 o 
  -5  10  18      400.46      448.51     25.58 o 
  -4  10  18       91.62       74.02     21.45 o 
  -3  10  18      148.74      155.36     14.16 o 
  -2  10  18       17.02       14.81     10.72 o 
  -1  10  18       26.45       33.78     10.88 o 
   0  10  18      117.81       93.71     15.62 o 
   1  10  18       32.76       23.66     12.13 o 
   2  10  18      189.85      179.67     17.93 o 
   3  10  18      105.65      100.74     16.26 o 
   4  10  18       12.97       -1.30     13.30 o 
   5  10  18      388.23      516.35     29.11 o 
   6  10  18       52.98       48.00     17.30 o 
   7  10  18        5.60        8.06     32.71 o 
  -8  11  18        1.38      -26.93     26.93 o 
  -7  11  18        3.39      -12.87     12.87 o 
  -6  11  18       38.81       37.63     14.75 o 
  -5  11  18       70.43       56.40     15.87 o 
  -4  11  18       48.50       38.18     18.79 o 
  -3  11  18        0.11        3.31     12.76 o 
  -2  11  18        6.65       19.55     11.67 o 
  -1  11  18        9.72       23.36     13.50 o 
   0  11  18       66.03       71.37     15.32 o 
   1  11  18       19.71       22.34     16.92 o 
   2  11  18       42.99       54.80     15.17 o 
   3  11  18       12.23        7.34     14.09 o 
   4  11  18       54.23       55.22     16.32 o 
  -6  12  18       40.06      -11.41     28.45 o 
  -5  12  18       58.24       74.90     22.05 o 
  -4  12  18        0.37        4.88     18.27 o 
  -3  12  18        0.38       -3.66     14.37 o 
  -2  12  18        1.60      -14.21     14.21 o 
  -1  12  18        0.08       -8.91     14.58 o 
   0  12  18       65.37       79.77     17.26 o 
   1  12  18      168.97      214.63     22.51 o 
   2  12  18        0.02       -6.54     18.32 o 
 -13   0  19       37.28       13.68     18.50 o 
 -11   0  19        9.24       -3.15      9.47 o 
  -9   0  19      107.63      114.23     12.17 o 
  -7   0  19       20.08       13.58     24.19 o 
  -5   0  19        0.38       10.59      7.89 o 
  -3   0  19       32.68       39.32      6.83 o 
  -1   0  19        4.95       -4.62      4.62 o 
   1   0  19      343.40      298.75     12.51 o 
   3   0  19      428.91      407.65     13.58 o 
   5   0  19      118.55      112.44     11.09 o 
   7   0  19      173.47      168.11     28.15 o 
   9   0  19       31.04       22.82     21.91 o 
  11   0  19        9.23        1.06     26.47 o 
 -13   1  19      137.19      125.80     12.96 o 
 -12   1  19        7.89       -7.12      8.34 o 
 -11   1  19        1.71       -6.86      6.86 o 
 -10   1  19       32.70       25.98      6.64 o 
  -9   1  19      134.28      130.12     13.40 o 
  -8   1  19        3.31       -1.76      5.62 o 
  -7   1  19        3.25        1.15      5.14 o 
  -6   1  19       40.18       41.67      7.54 o 
  -5   1  19       30.88       32.56      8.09 o 
  -4   1  19       18.76       13.82      4.92 o 
  -3   1  19      130.36      128.36      7.60 o 
  -2   1  19      243.13      265.86     11.30 o 
  -1   1  19       55.97       58.29      4.88 o 
   0   1  19      216.06      250.53     10.95 o 
   1   1  19       90.79       87.90      5.85 o 
   2   1  19       14.73       14.13      3.88 o 
   3   1  19      274.00      268.50      8.61 o 
   4   1  19       69.18       53.96      5.81 o 
   5   1  19      350.97      350.27     12.55 o 
   6   1  19      271.93      299.16     14.95 o 
   7   1  19       45.47       51.48     11.49 o 
   8   1  19       56.01       60.97     12.63 o 
   9   1  19       11.50       19.75     14.38 o 
  10   1  19       79.76       69.33     18.18 o 
  11   1  19       36.67      -17.32     17.38 o 
 -13   2  19       45.54       16.74     13.07 o 
 -12   2  19        3.11       -2.93      9.52 o 
 -11   2  19       95.03      116.76     11.82 o 
 -10   2  19       31.20       26.67      7.63 o 
  -9   2  19      237.60      234.36     12.96 o 
  -8   2  19       64.58       62.69      7.59 o 
  -7   2  19        0.23       -0.27      5.13 o 
  -6   2  19       19.35       15.94      4.71 o 
  -5   2  19        0.89        0.39      4.70 o 
  -4   2  19        7.81       12.19      4.93 o 
  -3   2  19       49.59       48.96      6.41 o 
  -2   2  19        1.26       -3.62      4.12 o 
  -1   2  19       60.81       73.22      6.38 o 
   0   2  19      190.55      206.20      8.34 o 
   1   2  19       91.74       77.39      5.26 o 
   2   2  19       42.62       61.12      5.87 o 
   3   2  19      302.10      277.32     10.94 o 
   4   2  19        0.96       -2.23      4.69 o 
   5   2  19      470.53      457.23     16.42 o 
   6   2  19      124.60      122.24     18.38 o 
   7   2  19        7.88       -7.49      7.49 o 
   8   2  19       28.36       32.73     17.53 o 
   9   2  19        1.58      -11.17     11.74 o 
  10   2  19       48.53       72.87     18.54 o 
  11   2  19        1.12        2.36     18.27 o 
 -13   3  19       67.49       52.64     12.47 o 
 -12   3  19        8.61        2.66      9.72 o 
 -11   3  19        8.07        0.89      8.47 o 
 -10   3  19        9.21        0.80      7.91 o 
  -9   3  19       57.01       41.94      7.70 o 
  -8   3  19       89.74       87.33      8.36 o 
  -7   3  19        3.47        1.97      4.75 o 
  -6   3  19        3.35       -2.67      4.62 o 
  -5   3  19      123.04       91.99      6.32 o 
  -4   3  19       84.54       89.47     10.62 o 
  -3   3  19       52.98       49.60      5.85 o 
  -2   3  19        0.01       -1.36      4.36 o 
  -1   3  19       25.12       27.57      4.79 o 
   0   3  19        4.37       -0.27      3.97 o 
   1   3  19      286.12      283.42      9.87 o 
   2   3  19     1075.52     1056.12     20.66 o 
   3   3  19      198.09      189.55      9.88 o 
   4   3  19        1.48       -7.80      7.80 o 
   5   3  19       25.77       14.42      7.62 o 
   6   3  19        7.77        4.21      7.85 o 
   7   3  19      252.18      239.09     14.71 o 
   8   3  19        0.37       -4.39     14.85 o 
   9   3  19       18.78       -0.59     12.03 o 
  10   3  19       17.90        0.66     13.41 o 
  11   3  19      123.65      241.75     35.45 o 
 -13   4  19        3.46       -9.38     15.45 o 
 -12   4  19       50.35       45.67     15.70 o 
 -11   4  19        1.46       -5.56     12.03 o 
 -10   4  19       16.49        9.49     11.44 o 
  -9   4  19        0.76       -1.60      9.63 o 
  -8   4  19       74.13       56.95      7.30 o 
  -7   4  19        4.89        0.51      4.98 o 
  -6   4  19       16.90       16.88      5.29 o 
  -5   4  19        0.56       -4.36      4.36 o 
  -4   4  19      222.41      203.43      7.81 o 
  -3   4  19       26.42       27.56      5.14 o 
  -2   4  19       53.86       49.94     11.74 o 
  -1   4  19       14.55       11.16      5.06 o 
   0   4  19      157.07      150.81     10.34 o 
   1   4  19       47.47       44.22      6.15 o 
   2   4  19      230.14      239.05     11.02 o 
   3   4  19      138.14      131.76     11.11 o 
   4   4  19        5.98       -3.74      7.47 o 
   5   4  19       22.68        5.29      7.57 o 
   6   4  19        0.25       -8.25     11.97 o 
   7   4  19       71.98       58.46     11.31 o 
   8   4  19       19.84        1.78      9.37 o 
   9   4  19        0.26       -4.90     12.00 o 
  10   4  19        0.13      -10.18     13.17 o 
  11   4  19       13.81       43.66     28.60 o 
 -13   5  19        4.63       28.57     21.65 o 
 -12   5  19       15.69       16.07     15.03 o 
 -11   5  19        6.02       -0.22     12.23 o 
 -10   5  19       18.12        9.93     11.59 o 
  -9   5  19       11.24        6.27      9.24 o 
  -8   5  19       66.76       58.75      8.25 o 
  -7   5  19        2.28       -1.99      5.64 o 
  -6   5  19      160.97      176.11      8.45 o 
  -5   5  19      144.48      142.33      7.42 o 
  -4   5  19      582.20      543.10     14.99 o 
  -3   5  19      150.27      130.91     11.60 o 
  -2   5  19      566.31      547.44     15.55 o 
  -1   5  19      226.34      227.75     12.45 o 
   0   5  19      171.95      175.67     11.47 o 
   1   5  19       82.54       92.40      8.93 o 
   2   5  19        4.60        7.85      5.82 o 
   3   5  19      249.78      249.35     21.90 o 
   4   5  19       28.02       21.01      7.73 o 
   5   5  19        7.61       -4.08      7.27 o 
   6   5  19        2.99       -1.99      8.50 o 
   7   5  19       26.68       37.40     10.53 o 
   8   5  19       54.49       50.75     11.68 o 
   9   5  19        0.84       -8.63     11.00 o 
  10   5  19       36.80       36.79     15.04 o 
 -12   6  19       82.40       58.60     17.83 o 
 -11   6  19       13.42       -5.49     13.43 o 
 -10   6  19      157.46      153.23     14.82 o 
  -9   6  19       10.64       10.60     11.04 o 
  -8   6  19       42.82       26.15      9.70 o 
  -7   6  19       80.92       64.61      7.51 o 
  -6   6  19      248.01      258.07     11.80 o 
  -5   6  19     1222.79     1246.19     25.66 o 
  -4   6  19      363.77      358.66     13.97 o 
  -3   6  19       41.49       34.67      7.75 o 
  -2   6  19       49.68       54.38      8.53 o 
  -1   6  19       47.17       36.38      8.08 o 
   0   6  19       70.29       51.79      8.33 o 
   1   6  19       31.59       33.82      7.82 o 
   2   6  19        0.56       16.49      8.70 o 
   3   6  19        0.53       -6.92      6.92 o 
   4   6  19        0.34       -7.49      7.49 o 
   5   6  19       82.48       54.71      9.98 o 
   6   6  19       87.51       65.27     14.43 o 
   7   6  19       37.10       21.46     10.70 o 
   8   6  19       14.57       22.53     11.37 o 
   9   6  19       90.84      116.13     15.92 o 
 -12   7  19       24.82       21.65     21.73 o 
 -11   7  19       26.19       40.77     15.43 o 
 -10   7  19      102.40       95.03     22.42 o 
  -9   7  19      172.76      182.22     13.95 o 
  -8   7  19      447.83      456.43     18.56 o 
  -7   7  19      188.41      168.40     29.16 o 
  -6   7  19       16.37       17.03      8.68 o 
  -5   7  19        0.89       -7.10      7.10 o 
  -4   7  19      166.90      173.70     12.54 o 
  -3   7  19       28.19       30.88      8.04 o 
  -2   7  19      526.95      517.19     18.38 o 
  -1   7  19        0.38        1.85      7.25 o 
   0   7  19      263.48      264.94     14.80 o 
   1   7  19      524.83      514.22     18.39 o 
   2   7  19      728.77      675.41     35.85 o 
   3   7  19     1357.02     1406.98     51.92 o 
   4   7  19      293.89      280.03     24.07 o 
   5   7  19        1.52       -8.22      9.05 o 
   6   7  19       10.17        8.05     10.08 o 
   7   7  19        0.02        0.93     10.76 o 
   8   7  19      112.67      110.00     15.32 o 
   9   7  19       10.62       12.00     16.17 o 
 -11   8  19      161.84      189.92     26.73 o 
 -10   8  19       13.10        1.30     14.22 o 
  -9   8  19      652.35      745.39     26.50 o 
  -8   8  19        1.03      -10.21     10.21 o 
  -7   8  19      462.01      486.58     20.79 o 
  -6   8  19       40.54       47.33     11.24 o 
  -5   8  19        1.94       -9.68      9.68 o 
  -4   8  19       38.33       24.37      9.42 o 
  -3   8  19      259.04      262.49     15.33 o 
  -2   8  19      392.34      396.28     17.96 o 
  -1   8  19      443.86      426.09     18.49 o 
   0   8  19       55.47       53.91     10.34 o 
   1   8  19       17.32       18.23     10.79 o 
   2   8  19        1.56       -3.74      9.72 o 
   3   8  19      592.19      556.99     25.12 o 
   4   8  19      162.75      132.52     15.14 o 
   5   8  19       47.26       41.54     14.08 o 
   6   8  19       29.55       30.49     11.66 o 
   7   8  19       16.26      -10.85     10.85 o 
   8   8  19        4.07      -12.17     12.17 o 
 -10   9  19       23.98       19.23     19.95 o 
  -9   9  19       19.34        1.75     12.36 o 
  -8   9  19        0.00       -3.86     11.38 o 
  -7   9  19      122.99      123.91     14.50 o 
  -6   9  19       87.40       72.77     13.93 o 
  -5   9  19      195.88      150.38     14.62 o 
  -4   9  19       68.15       74.64     12.10 o 
  -3   9  19      365.72      376.91     19.03 o 
  -2   9  19        6.89        4.02      9.47 o 
  -1   9  19      377.49      397.94     19.32 o 
   0   9  19        0.42      -10.56     10.56 o 
   1   9  19      331.46      322.69     21.55 o 
   2   9  19       83.68       89.05     15.83 o 
   3   9  19       12.18       15.97     11.96 o 
   4   9  19        9.32       -8.36     11.98 o 
   5   9  19       44.76       37.82     13.64 o 
   6   9  19        0.27       -9.11     13.68 o 
   7   9  19       55.60       35.01     15.84 o 
   8   9  19        0.18       24.95     31.49 o 
  -9  10  19       25.66       17.07     25.38 o 
  -8  10  19       29.41       36.11     14.15 o 
  -7  10  19       86.12       84.54     14.41 o 
  -6  10  19      279.78      263.75     21.52 o 
  -5  10  19        0.41       -1.50     12.37 o 
  -4  10  19      231.10      233.34     17.04 o 
  -3  10  19        6.43       -9.67      9.67 o 
  -2  10  19       58.19       38.90     11.48 o 
  -1  10  19       28.84       14.50     10.46 o 
   0  10  19       37.44       10.11     11.74 o 
   1  10  19      161.01      144.70     17.40 o 
   2  10  19       37.51       26.44     12.94 o 
   3  10  19        0.04       10.84     12.51 o 
   4  10  19       28.29       26.61     13.98 o 
   5  10  19       51.68       32.13     14.91 o 
  -7  11  19       13.33       -6.79     19.18 o 
  -6  11  19        8.99       14.15     14.46 o 
  -5  11  19       84.48      107.89     17.65 o 
  -4  11  19       68.47       89.98     16.55 o 
  -3  11  19        1.93       -5.70     10.88 o 
  -2  11  19       28.64       16.73     11.71 o 
  -1  11  19        1.09       -2.80     16.91 o 
   0  11  19        3.39      -13.35     13.35 o 
   1  11  19        9.45        7.20     13.41 o 
   2  11  19       16.20        5.51     13.57 o 
   3  11  19      129.67      138.90     19.87 o 
  -5  12  19      137.78      139.41     24.87 o 
  -4  12  19        0.01       -3.35     27.54 o 
  -3  12  19       92.03      108.28     24.09 o 
  -2  12  19       11.89        0.23     15.98 o 
  -1  12  19        0.02       -6.51     14.37 o 
   0  12  19       86.71       75.74     26.32 o 
   1  12  19       17.01       26.81     20.05 o 
 -12   0  20      385.69      430.03     25.91 o 
 -10   0  20        4.88       -7.56      8.62 o 
  -8   0  20        0.02       -6.27     12.32 o 
  -6   0  20     3575.21     3559.70     76.41 o 
  -4   0  20     3777.11     3929.96    103.00 o 
  -2   0  20      905.05      985.59     23.33 o 
   0   0  20      200.90      222.42     11.61 o 
   2   0  20     1675.22     1663.65     34.25 o 
   4   0  20      793.75      782.15     22.71 o 
   6   0  20        2.03       15.97     14.76 o 
   8   0  20        8.46       -5.48     16.58 o 
  10   0  20      116.58      116.99     30.73 o 
 -13   1  20       76.36       96.23     12.06 o 
 -12   1  20       40.18       36.41      8.93 o 
 -11   1  20        0.19       -3.12      8.72 o 
 -10   1  20        1.52        0.01      9.20 o 
  -9   1  20        1.98       -5.19      6.36 o 
  -8   1  20       70.36       58.04      7.42 o 
  -7   1  20      111.31      105.21     10.41 o 
  -6   1  20      299.33      310.69     14.34 o 
  -5   1  20     4941.42     5239.71     71.75 o 
  -4   1  20       61.58       61.13      6.60 o 
  -3   1  20     3176.70     3325.17     43.32 o 
  -2   1  20     6637.86     6958.02     78.38 o 
  -1   1  20       67.37       86.54      5.88 o 
   0   1  20      901.40      945.59     16.41 o 
   1   1  20       11.25       21.54      4.52 o 
   2   1  20      542.49      522.01     11.56 o 
   3   1  20       19.17       13.97      4.72 o 
   4   1  20       23.46       21.20      7.44 o 
   5   1  20      835.43      848.91     19.47 o 
   6   1  20      204.74      169.84     12.42 o 
   7   1  20       37.82       38.53     12.69 o 
   8   1  20      128.31      127.51     18.66 o 
   9   1  20       68.71       71.99     18.38 o 
  10   1  20        1.12       10.67     15.06 o 
 -13   2  20       24.81       11.04     12.90 o 
 -12   2  20       32.14       17.61     10.29 o 
 -11   2  20       22.76       23.20      9.17 o 
 -10   2  20       24.78       23.93      7.64 o 
  -9   2  20      114.20      103.40     10.15 o 
  -8   2  20      672.64      638.17     16.63 o 
  -7   2  20       57.02       75.40      7.38 o 
  -6   2  20        6.64        9.99      4.79 o 
  -5   2  20      207.77      214.11     10.33 o 
  -4   2  20      293.27      338.32     11.42 o 
  -3   2  20      503.40      505.94     13.47 o 
  -2   2  20      128.40      142.08     10.24 o 
  -1   2  20      336.91      324.92      9.35 o 
   0   2  20     1002.17     1002.21     16.11 o 
   1   2  20      397.31      400.62     11.07 o 
   2   2  20      270.79      289.17      9.94 o 
   3   2  20       11.74        3.69      5.42 o 
   4   2  20       65.51       46.36      6.14 o 
   5   2  20        1.13        2.18      6.87 o 
   6   2  20      287.37      295.00     19.85 o 
   7   2  20       57.19       64.89     12.14 o 
   8   2  20      263.78      300.03     31.80 o 
   9   2  20       54.00       47.50     21.33 o 
  10   2  20        0.45      -15.04     16.96 o 
 -13   3  20      149.36      143.35     15.12 o 
 -12   3  20      126.92      126.25     13.59 o 
 -11   3  20      147.26      139.46     12.83 o 
 -10   3  20      202.56      246.11     14.76 o 
  -9   3  20      363.25      419.28     15.23 o 
  -8   3  20     1625.01     1625.71     41.33 o 
  -7   3  20       71.06       49.14      6.22 o 
  -6   3  20        6.32        6.58      5.46 o 
  -5   3  20      367.03      370.94     12.55 o 
  -4   3  20      770.08      735.37     19.42 o 
  -3   3  20      396.69      464.25     13.38 o 
  -2   3  20      463.83      460.80     13.00 o 
  -1   3  20       70.66       86.21      7.44 o 
   0   3  20      952.61      965.10     17.79 o 
   1   3  20       98.19      100.63      7.03 o 
   2   3  20      132.43      148.21     12.14 o 
   3   3  20      139.15      117.99      8.72 o 
   4   3  20      415.43      445.72     18.05 o 
   5   3  20      577.38      582.57     19.15 o 
   6   3  20      102.96      116.37     13.32 o 
   7   3  20       13.11        3.19      8.58 o 
   8   3  20      131.64      121.31     16.03 o 
   9   3  20       21.13       23.88     13.11 o 
  10   3  20       35.13       37.59     15.59 o 
 -13   4  20      116.44       92.75     19.03 o 
 -12   4  20      100.44      116.28     13.50 o 
 -11   4  20       54.26       57.30     13.30 o 
 -10   4  20      380.75      377.80     17.31 o 
  -9   4  20      115.18      106.35     10.51 o 
  -8   4  20        0.04        0.41      5.91 o 
  -7   4  20      219.07      213.83     12.23 o 
  -6   4  20     1801.70     1695.14     24.87 o 
  -5   4  20       78.12       78.87      6.56 o 
  -4   4  20     2157.62     2173.43     30.76 o 
  -3   4  20        1.27        4.94      5.39 o 
  -2   4  20     2126.83     2187.66     34.53 o 
  -1   4  20      143.81      142.67      9.23 o 
   0   4  20       58.82       66.62      7.31 o 
   1   4  20      245.97      296.39     11.67 o 
   2   4  20       83.81       86.60      7.99 o 
   3   4  20       36.42       25.09      7.42 o 
   4   4  20      201.35      214.69     16.93 o 
   5   4  20        0.35        0.60      7.55 o 
   6   4  20      159.87      128.55     12.37 o 
   7   4  20      144.26      153.69     13.93 o 
   8   4  20       26.14       19.75     10.81 o 
   9   4  20        4.88        0.72     12.92 o 
  10   4  20        4.31      -14.14     14.14 o 
 -13   5  20        4.57       29.36     29.51 o 
 -12   5  20       99.07       95.11     17.54 o 
 -11   5  20       39.95       31.57     13.68 o 
 -10   5  20      256.63      247.46     32.22 o 
  -9   5  20      348.69      373.86     21.69 o 
  -8   5  20      315.07      317.02     11.66 o 
  -7   5  20      162.51      163.83      8.29 o 
  -6   5  20       85.10       90.18      6.91 o 
  -5   5  20        4.65       -2.43      5.44 o 
  -4   5  20      317.27      330.64     13.07 o 
  -3   5  20        0.20        0.11      5.30 o 
  -2   5  20       21.02       29.92      6.46 o 
  -1   5  20      193.04      190.58     12.05 o 
   0   5  20        0.79        7.55      6.74 o 
   1   5  20      204.63      206.10     19.10 o 
   2   5  20        9.87       14.30      6.18 o 
   3   5  20        1.64       -0.95      6.86 o 
   4   5  20      729.76      748.99     22.48 o 
   5   5  20       31.89       28.90      9.16 o 
   6   5  20       74.92       59.94     10.49 o 
   7   5  20       30.41       18.90     10.22 o 
   8   5  20        6.07        9.21     10.21 o 
   9   5  20       65.94       70.78     15.64 o 
  10   5  20       44.10       48.51     20.92 o 
 -12   6  20        5.55       13.88     16.08 o 
 -11   6  20      190.96      209.71     20.60 o 
 -10   6  20        2.46       -5.01     12.43 o 
  -9   6  20       20.35       23.93      9.08 o 
  -8   6  20       32.42       17.26      8.68 o 
  -7   6  20      197.07      188.34     10.31 o 
  -6   6  20      581.97      576.64     17.73 o 
  -5   6  20      827.46      836.83     21.09 o 
  -4   6  20     1191.16     1097.58     26.93 o 
  -3   6  20      531.97      556.40     19.73 o 
  -2   6  20     1275.92     1303.76     29.41 o 
  -1   6  20       12.05       13.83      7.22 o 
   0   6  20      132.60      116.98     10.49 o 
   1   6  20       94.19       69.82      9.38 o 
   2   6  20      798.70      806.42     27.10 o 
   3   6  20       22.33        7.67      8.08 o 
   4   6  20       33.01       26.84      8.37 o 
   5   6  20      151.14      172.69     13.61 o 
   6   6  20       10.80       11.12      9.97 o 
   7   6  20      440.39      472.14     28.13 o 
   8   6  20        0.19      -11.02     11.02 o 
   9   6  20       12.58      -12.76     12.76 o 
 -12   7  20       68.38       71.05     35.75 o 
 -11   7  20       38.76       35.21     16.59 o 
 -10   7  20        0.10       -0.23     11.54 o 
  -9   7  20        1.28       -9.16      9.16 o 
  -8   7  20       79.50       90.10     12.41 o 
  -7   7  20      108.27       94.76     13.74 o 
  -6   7  20       86.66       94.89     11.20 o 
  -5   7  20       30.74       13.08      8.19 o 
  -4   7  20       16.43       13.98      7.68 o 
  -3   7  20       17.90        8.90      7.94 o 
  -2   7  20        0.27       -6.75      7.24 o 
  -1   7  20       15.40        8.72      7.82 o 
   0   7  20      190.18      187.42     19.43 o 
   1   7  20      255.50      229.87     14.56 o 
   2   7  20      475.26      465.56     21.46 o 
   3   7  20       27.98       22.79     10.83 o 
   4   7  20      103.33      100.54     12.11 o 
   5   7  20        8.02        0.61      9.07 o 
   6   7  20        3.29      -14.08     14.08 o 
   7   7  20        7.71       13.66     11.31 o 
   8   7  20        4.12        6.59     12.08 o 
   9   7  20        0.02      -14.76     19.66 o 
 -11   8  20      138.99      129.17     34.84 o 
 -10   8  20      152.00      201.20     27.95 o 
  -9   8  20        6.74       15.08     13.16 o 
  -8   8  20      112.59      106.50     13.87 o 
  -7   8  20      106.11      132.02     15.60 o 
  -6   8  20       90.53       87.95     14.48 o 
  -5   8  20       70.29       76.83     11.62 o 
  -4   8  20      235.97      250.85     15.82 o 
  -3   8  20      999.70      985.21     27.11 o 
  -2   8  20       24.46       14.42     13.42 o 
  -1   8  20     1237.56     1281.07     31.37 o 
   0   8  20      605.15      629.36     21.38 o 
   1   8  20       30.67       14.22     10.16 o 
   2   8  20       48.32       45.95     11.62 o 
   3   8  20       68.96       68.59     13.63 o 
   4   8  20      128.94      104.73     18.73 o 
   5   8  20      112.60      122.84     16.87 o 
   6   8  20       24.80        6.18     11.10 o 
   7   8  20       47.47       38.74     13.22 o 
   8   8  20        0.02       -0.64     21.45 o 
 -10   9  20       55.42       59.71     21.03 o 
  -9   9  20      314.65      372.32     22.32 o 
  -8   9  20       93.23       79.22     14.00 o 
  -7   9  20      487.02      534.10     23.99 o 
  -6   9  20       29.92       21.16     12.95 o 
  -5   9  20       36.31       37.46     13.81 o 
  -4   9  20      101.02      105.78     12.69 o 
  -3   9  20       65.79       96.25     12.79 o 
  -2   9  20     1156.48     1187.21     30.97 o 
  -1   9  20      667.57      653.86     23.15 o 
   0   9  20       17.21       22.26     11.85 o 
   1   9  20       28.39       37.17     12.35 o 
   2   9  20       20.42       -6.32     11.40 o 
   3   9  20       57.55       42.90     16.53 o 
   4   9  20       30.43        9.51     13.01 o 
   5   9  20       45.82       45.26     14.47 o 
   6   9  20      176.83      194.57     20.66 o 
  -9  10  20       34.83      -18.31     21.24 o 
  -8  10  20       90.22       95.68     18.97 o 
  -7  10  20      116.05      105.53     15.66 o 
  -6  10  20       64.75       57.61     16.70 o 
  -5  10  20        1.16       -5.12     12.16 o 
  -4  10  20       17.85       24.53     13.07 o 
  -3  10  20       75.96       82.32     12.80 o 
  -2  10  20       51.01       48.47     11.73 o 
  -1  10  20        0.22       -3.56     11.45 o 
   0  10  20       24.37        6.27     13.42 o 
   1  10  20       75.03       77.43     14.87 o 
   2  10  20       11.88        6.92     13.08 o 
   3  10  20       20.99        9.53     13.53 o 
   4  10  20       44.34       34.75     15.35 o 
   5  10  20        3.41       -5.24     16.55 o 
  -7  11  20       78.18      129.01     32.56 o 
  -6  11  20       69.10       39.27     16.36 o 
  -5  11  20       20.46       27.94     14.83 o 
  -4  11  20       11.83       -3.97     14.26 o 
  -3  11  20      249.46      251.57     19.16 o 
  -2  11  20       59.61       48.86     12.77 o 
  -1  11  20       73.91       74.35     16.28 o 
   0  11  20       17.69       13.79     24.36 o 
   1  11  20        9.08      -14.25     14.25 o 
   2  11  20       31.46        1.34     13.97 o 
   3  11  20       49.43       27.04     15.30 o 
  -5  12  20      202.76      265.03     42.29 o 
  -4  12  20        0.15       -9.43     19.26 o 
  -3  12  20      384.05      411.87     33.13 o 
  -2  12  20        0.28       18.18     20.05 o 
  -1  12  20        3.11      -17.44     17.44 o 
   0  12  20        2.55      -19.09     19.09 o 
 -13   0  21       11.27       21.39     15.12 o 
 -11   0  21      111.72      145.47     17.96 o 
  -9   0  21       52.89       41.73     33.55 o 
  -7   0  21       46.25       10.72     15.59 o 
  -5   0  21       17.24        8.80     10.73 o 
  -3   0  21      623.76      656.97     25.58 o 
  -1   0  21      129.16      125.78      9.91 o 
   1   0  21      109.13      101.15     16.35 o 
   3   0  21        0.30       -5.45      5.45 o 
   5   0  21     1163.39     1135.38     37.43 o 
   7   0  21        9.45        9.43     18.10 o 
   9   0  21       20.13       20.69     22.06 o 
 -13   1  21       24.46       25.77     13.00 o 
 -12   1  21        0.12        3.16     10.09 o 
 -11   1  21       48.46       39.30     10.07 o 
 -10   1  21        1.92        1.05      7.35 o 
  -9   1  21      120.17      109.68      9.59 o 
  -8   1  21       19.52       11.18      6.12 o 
  -7   1  21       39.57       24.67     11.24 o 
  -6   1  21        1.88       -2.92      6.03 o 
  -5   1  21       88.00       88.71      8.91 o 
  -4   1  21      309.41      312.59     11.15 o 
  -3   1  21        7.27       -5.07      5.07 o 
  -2   1  21        2.29       12.75      5.22 o 
  -1   1  21       51.54       40.06      4.88 o 
   0   1  21       61.34       76.84      5.93 o 
   1   1  21        0.00       -4.18      4.18 o 
   2   1  21        1.54        3.15      4.21 o 
   3   1  21      106.50       96.29      6.71 o 
   4   1  21        0.75       -3.32      5.04 o 
   5   1  21        0.15       -6.42      6.42 o 
   6   1  21        7.17        6.53      7.87 o 
   7   1  21      180.83      143.10     19.93 o 
   8   1  21       30.84       25.51     39.10 o 
   9   1  21        0.56        1.30     15.62 o 
  10   1  21       59.68       39.24     23.28 o 
 -13   2  21        0.03       -6.51     11.94 o 
 -12   2  21        7.59       -2.46     10.01 o 
 -11   2  21       44.17       32.54     10.02 o 
 -10   2  21      147.51      148.47     11.89 o 
  -9   2  21       86.28       89.16      8.98 o 
  -8   2  21       20.87       14.30      6.66 o 
  -7   2  21       27.68       20.91      6.41 o 
  -6   2  21        8.14        3.81      6.53 o 
  -5   2  21       61.12       72.62      7.42 o 
  -4   2  21       10.86        2.89      5.95 o 
  -3   2  21        0.21        0.22      5.06 o 
  -2   2  21        0.02       -1.42      4.65 o 
  -1   2  21      138.87      136.57      8.38 o 
   0   2  21      813.09      814.58     17.03 o 
   1   2  21      121.94      131.38      7.69 o 
   2   2  21      628.02      625.94     14.61 o 
   3   2  21       12.13       15.37      5.85 o 
   4   2  21       33.34       35.92      6.13 o 
   5   2  21      248.13      278.78     14.30 o 
   6   2  21      479.80      451.12     17.52 o 
   7   2  21       50.98       28.89     13.44 o 
   8   2  21       17.12       26.32     12.23 o 
   9   2  21        0.22        1.56     14.71 o 
  10   2  21      194.42      260.22     29.04 o 
 -13   3  21       66.04       72.17     16.53 o 
 -12   3  21        1.08      -10.00     10.00 o 
 -11   3  21      104.71      102.51     12.29 o 
 -10   3  21       42.69       34.24      9.49 o 
  -9   3  21       12.08       11.85      7.16 o 
  -8   3  21       39.11       29.26      7.30 o 
  -7   3  21        2.91       -5.85      5.85 o 
  -6   3  21        1.89        5.20      5.30 o 
  -5   3  21        1.96       -5.08      5.08 o 
  -4   3  21        3.51        5.17      5.47 o 
  -3   3  21      143.71      145.14     10.28 o 
  -2   3  21       12.09       10.70      5.51 o 
  -1   3  21      948.71      923.27     20.19 o 
   0   3  21      196.85      184.21     10.28 o 
   1   3  21        4.90        0.11      4.76 o 
   2   3  21      192.30      168.65      9.85 o 
   3   3  21      111.48       93.05      8.41 o 
   4   3  21        0.67       -6.42      6.42 o 
   5   3  21      242.93      260.49     14.48 o 
   6   3  21       89.37       79.29     11.00 o 
   7   3  21       38.61       24.68     11.20 o 
   8   3  21        5.51      -11.00     11.00 o 
   9   3  21        9.43      -11.40     12.58 o 
  10   3  21       21.53       35.20     19.20 o 
 -13   4  21      115.67      113.89     19.61 o 
 -12   4  21       15.67       -7.19     10.73 o 
 -11   4  21        1.21       -2.79      9.72 o 
 -10   4  21       29.12       32.98      9.95 o 
  -9   4  21        6.26       13.67      7.43 o 
  -8   4  21      133.04      129.09      9.65 o 
  -7   4  21      332.82      346.03     12.19 o 
  -6   4  21      131.22      120.01     11.46 o 
  -5   4  21        0.96        6.27      5.88 o 
  -4   4  21      242.31      236.32     10.44 o 
  -3   4  21       43.52       58.79      7.69 o 
  -2   4  21      256.56      263.46     12.00 o 
  -1   4  21       25.79       14.63      5.56 o 
   0   4  21      100.13       95.12      8.10 o 
   1   4  21      238.59      237.19     13.48 o 
   2   4  21        7.09       -3.46      7.44 o 
   3   4  21       28.83        9.36      6.77 o 
   4   4  21        0.15       -4.69      7.15 o 
   5   4  21       25.09       11.43      9.22 o 
   6   4  21        4.82       14.63      8.74 o 
   7   4  21       66.88       78.46     11.92 o 
   8   4  21        0.03       -9.99      9.99 o 
   9   4  21       24.76       32.58     14.67 o 
  10   4  21       10.58       34.99     20.35 o 
 -13   5  21       20.17       27.84     31.34 o 
 -12   5  21       38.17       29.23     12.03 o 
 -11   5  21        0.06        2.05     11.01 o 
 -10   5  21       48.61       37.83     10.16 o 
  -9   5  21        0.43        0.44      8.29 o 
  -8   5  21       16.27       13.66      6.90 o 
  -7   5  21        0.75       -2.11      4.95 o 
  -6   5  21      249.35      254.30     10.18 o 
  -5   5  21        4.24       11.04      6.10 o 
  -4   5  21       83.42       72.17      9.64 o 
  -3   5  21      234.66      226.41     11.78 o 
  -2   5  21      394.45      353.78     13.56 o 
  -1   5  21       46.17       27.36      7.77 o 
   0   5  21        1.93        2.76      6.96 o 
   1   5  21      390.82      367.98     15.44 o 
   2   5  21        1.07        1.31      7.12 o 
   3   5  21       17.55       -2.70      6.95 o 
   4   5  21       14.98       10.86      8.21 o 
   5   5  21       35.15       29.49      9.05 o 
   6   5  21       98.79       97.71     12.42 o 
   7   5  21        7.82       -8.52      9.75 o 
   8   5  21       14.15       19.17     12.02 o 
   9   5  21       40.73       37.04     15.85 o 
  10   5  21       24.83       -0.46     25.86 o 
 -12   6  21      139.56      124.39     19.80 o 
 -11   6  21      114.57      104.45     19.27 o 
 -10   6  21      257.18      247.43     20.37 o 
  -9   6  21       21.21       -1.07     10.16 o 
  -8   6  21       74.28       66.06     11.52 o 
  -7   6  21        4.85        1.42      7.30 o 
  -6   6  21       33.86       33.53      8.34 o 
  -5   6  21        0.88        2.36      6.83 o 
  -4   6  21      617.29      608.00     18.04 o 
  -3   6  21      417.31      417.33     16.96 o 
  -2   6  21     1668.11     1620.30     33.95 o 
  -1   6  21       43.70       42.59      8.49 o 
   0   6  21       17.63       13.02      7.70 o 
   1   6  21      155.67      151.66     12.47 o 
   2   6  21      350.20      383.23     26.04 o 
   3   6  21      362.09      380.62     21.01 o 
   4   6  21       66.55       61.57     11.55 o 
   5   6  21        0.76       -2.01      8.89 o 
   6   6  21        0.11        2.76     11.51 o 
   7   6  21        6.57       -0.18     10.67 o 
   8   6  21       33.20       19.35     12.26 o 
   9   6  21        0.15        0.85     15.72 o 
 -11   7  21       92.37       98.02     18.59 o 
 -10   7  21       22.92        6.24     13.59 o 
  -9   7  21       30.91       13.87     11.25 o 
  -8   7  21       19.73        9.55     10.16 o 
  -7   7  21      324.76      375.96     22.10 o 
  -6   7  21        1.43        0.45      8.98 o 
  -5   7  21       52.31       74.65     10.95 o 
  -4   7  21       93.41       79.02     10.37 o 
  -3   7  21       43.11       50.66      9.20 o 
  -2   7  21        2.69       13.91      8.08 o 
  -1   7  21       42.94       54.28      9.58 o 
   0   7  21      298.76      273.33     15.87 o 
   1   7  21       73.77       64.76     12.13 o 
   2   7  21        2.37      -14.00     14.00 o 
   3   7  21      521.75      452.55     22.56 o 
   4   7  21      168.45      194.61     18.89 o 
   5   7  21      113.89      104.38     22.07 o 
   6   7  21        0.00      -11.06     11.06 o 
   7   7  21       15.95       12.15     11.80 o 
   8   7  21       18.58       -7.25     12.58 o 
   9   7  21        8.17       12.17     27.84 o 
 -10   8  21      136.29      190.09     21.72 o 
  -9   8  21      425.10      480.11     23.50 o 
  -8   8  21        0.94       -5.91     10.95 o 
  -7   8  21        6.64       -9.27     11.90 o 
  -6   8  21       14.34        1.20     11.24 o 
  -5   8  21       52.77       28.07     13.15 o 
  -4   8  21       68.39       66.55     10.91 o 
  -3   8  21      256.38      261.35     16.36 o 
  -2   8  21      153.90      133.50     12.62 o 
  -1   8  21       18.81       12.37      9.36 o 
   0   8  21       93.48       73.26     11.31 o 
   1   8  21     1186.37     1261.69     37.42 o 
   2   8  21        2.11       -6.88     10.54 o 
   3   8  21      388.15      477.52     38.60 o 
   4   8  21        1.50      -10.63     10.63 o 
   5   8  21       14.98        0.39     11.85 o 
   6   8  21      129.00      111.71     17.71 o 
   7   8  21      144.46      181.65     17.89 o 
   8   8  21        0.00        6.39     29.36 o 
 -10   9  21        0.83        4.72     27.69 o 
  -9   9  21       31.73       28.74     16.51 o 
  -8   9  21       50.26       25.89     13.20 o 
  -7   9  21       42.60       37.28     14.61 o 
  -6   9  21      152.21      180.17     19.12 o 
  -5   9  21      287.11      316.12     19.20 o 
  -4   9  21       64.47       32.27     10.89 o 
  -3   9  21       67.30       53.90     11.90 o 
  -2   9  21      317.54      378.07     19.71 o 
  -1   9  21      390.46      389.58     19.57 o 
   0   9  21      335.13      346.35     22.68 o 
   1   9  21       83.52       93.75     15.55 o 
   2   9  21        6.76       -7.17     12.04 o 
   3   9  21        5.31      -11.39     11.39 o 
   4   9  21        1.45       -6.62     12.70 o 
   5   9  21      101.64      116.72     18.20 o 
   6   9  21        8.01        2.96     15.33 o 
  -8  10  21      114.25      163.03     20.55 o 
  -7  10  21      243.14      316.05     26.18 o 
  -6  10  21       91.84       98.00     16.56 o 
  -5  10  21       31.17       19.81     20.84 o 
  -4  10  21       41.04       13.56     11.41 o 
  -3  10  21      168.85      184.46     16.21 o 
  -2  10  21      530.72      542.56     22.80 o 
  -1  10  21       87.60       87.35     15.72 o 
   0  10  21        1.24       -8.80     12.66 o 
   1  10  21       78.51       78.49     15.38 o 
   2  10  21       81.09       83.19     15.63 o 
   3  10  21      122.21      136.12     18.63 o 
   4  10  21       99.65       87.10     16.75 o 
  -6  11  21        3.04      -10.88     17.41 o 
  -5  11  21        0.74      -11.30     14.64 o 
  -4  11  21        1.36       12.34     14.76 o 
  -3  11  21      380.20      413.19     22.89 o 
  -2  11  21      337.18      317.21     24.16 o 
  -1  11  21       34.06       13.00     15.18 o 
   0  11  21      275.38      264.47     22.91 o 
   1  11  21       21.02       11.96     14.49 o 
   2  11  21       47.49       35.75     16.10 o 
  -4  12  21        0.30        3.80     25.41 o 
  -3  12  21       10.19      -14.76     27.69 o 
  -2  12  21       35.72       80.33     31.80 o 
  -1  12  21        6.01      -12.17     27.08 o 
 -12   0  22      121.51      123.94     17.16 o 
 -10   0  22     1011.84      989.40     39.15 o 
  -8   0  22      255.68      129.16     16.51 o 
  -6   0  22      493.54      500.14     35.98 o 
  -4   0  22     8031.93     8666.00    154.58 o 
  -2   0  22     9367.04     9204.90    172.35 o 
   0   0  22     5583.94     5820.50     88.03 o 
   2   0  22      443.83      412.88     16.52 o 
   4   0  22       15.27        3.70      6.91 o 
   6   0  22      784.00      887.28     52.03 o 
   8   0  22      279.26      429.64     42.90 o 
  10   0  22       58.32       77.44     28.45 o 
 -13   1  22      315.25      331.65     21.85 o 
 -12   1  22       68.38       82.89     12.42 o 
 -11   1  22        2.46       -7.38      8.24 o 
 -10   1  22       11.63       -0.70      7.24 o 
  -9   1  22        9.55       -4.71      6.67 o 
  -8   1  22        2.74        0.53      7.48 o 
  -7   1  22     1115.63      951.12     24.73 o 
  -6   1  22       26.38       -5.00      6.42 o 
  -5   1  22     1841.17     1756.39     33.63 o 
  -4   1  22        0.06        1.26      6.14 o 
  -3   1  22       19.16       50.18      7.02 o 
  -2   1  22      646.95      597.31     15.16 o 
  -1   1  22      371.85      339.91     11.56 o 
   0   1  22      413.85      375.61     10.78 o 
   1   1  22       23.02       23.87      4.86 o 
   2   1  22      881.98      800.25     16.71 o 
   3   1  22      125.06      111.61      7.22 o 
   4   1  22      214.79      175.38      9.37 o 
   5   1  22     1019.43     1119.82     23.59 o 
   6   1  22       44.04       32.83      9.54 o 
   7   1  22        0.02       14.57     13.29 o 
   8   1  22       42.28       65.12     29.67 o 
   9   1  22        3.20       20.76     31.49 o 
  10   1  22      305.34      295.73     30.28 o 
 -13   2  22        4.43       -4.67     12.19 o 
 -12   2  22       72.36       70.25     12.72 o 
 -11   2  22      205.12      266.51     18.12 o 
 -10   2  22      195.10      210.52     12.80 o 
  -9   2  22        7.98        7.21      7.06 o 
  -8   2  22      517.29      418.57     14.33 o 
  -7   2  22      653.42      573.78     19.38 o 
  -6   2  22      101.43       95.92      9.95 o 
  -5   2  22      348.22      365.51     15.11 o 
  -4   2  22      258.60      253.35     11.29 o 
  -3   2  22     1606.18     1473.66     29.20 o 
  -2   2  22      323.16      353.63     12.13 o 
  -1   2  22      127.56      129.48      8.57 o 
   0   2  22        0.02       -5.24      5.24 o 
   1   2  22      411.91      466.74     12.64 o 
   2   2  22      511.27      510.43     13.50 o 
   3   2  22      356.16      309.99     12.67 o 
   4   2  22     1524.40     1450.78     27.10 o 
   5   2  22      412.88      437.80     17.05 o 
   6   2  22      211.62      205.73     13.77 o 
   7   2  22       18.58        9.77     11.13 o 
   8   2  22        2.27      -10.89     14.54 o 
   9   2  22      320.46      379.91     30.61 o 
  10   2  22        4.73       -2.58     18.72 o 
 -13   3  22      135.85      172.89     18.46 o 
 -12   3  22       36.03       35.43     11.80 o 
 -11   3  22      115.33      116.21     12.98 o 
 -10   3  22       55.72       47.26     10.15 o 
  -9   3  22      606.82      598.25     17.46 o 
  -8   3  22       18.53       18.46      7.14 o 
  -7   3  22     1447.54     1348.37     24.63 o 
  -6   3  22     1121.28     1081.73     26.20 o 
  -5   3  22      118.54      119.22      9.09 o 
  -4   3  22      618.86      609.16     16.61 o 
  -3   3  22     5962.15     5907.65     77.58 o 
  -2   3  22       29.45       29.76      7.24 o 
  -1   3  22     4172.60     4282.94     56.33 o 
   0   3  22       33.43       25.81      6.57 o 
   1   3  22      218.77      217.71     10.31 o 
   2   3  22       48.07       45.99      7.08 o 
   3   3  22     1104.26     1057.40     22.49 o 
   4   3  22       73.78       69.81      9.63 o 
   5   3  22       84.72       76.59     10.23 o 
   6   3  22       53.76       41.98     11.25 o 
   7   3  22      314.42      371.56     18.79 o 
   8   3  22       56.71       49.80     18.01 o 
   9   3  22      202.13      252.42     21.65 o 
  10   3  22       16.66       15.21     29.06 o 
 -13   4  22       17.30        9.99     24.65 o 
 -12   4  22        0.18       -7.17     11.30 o 
 -11   4  22        0.00       -6.47      9.86 o 
 -10   4  22        2.09        3.55      9.41 o 
  -9   4  22       86.68       95.30      9.82 o 
  -8   4  22       46.22       45.34      7.99 o 
  -7   4  22      444.88      404.27     12.90 o 
  -6   4  22     3398.87     3275.23     39.40 o 
  -5   4  22      481.58      452.35     14.62 o 
  -4   4  22      810.29      778.84     23.75 o 
  -3   4  22      890.75      895.16     20.82 o 
  -2   4  22     8306.70     8165.53    112.70 o 
  -1   4  22      141.47      168.54     10.79 o 
   0   4  22      889.66      932.30     22.33 o 
   1   4  22      122.15       98.76      9.89 o 
   2   4  22       19.86        8.77      8.86 o 
   3   4  22       79.56       39.84      8.88 o 
   4   4  22       89.77       57.71     10.34 o 
   5   4  22       29.35       18.07      8.53 o 
   6   4  22       12.26        3.01      9.31 o 
   7   4  22       28.92       12.57     13.98 o 
   8   4  22        3.14       -4.09     11.23 o 
   9   4  22       58.50       62.96     15.95 o 
  10   4  22      326.95      442.42     47.32 o 
 -12   5  22      332.19      442.63     21.91 o 
 -11   5  22      117.96      111.09     13.45 o 
 -10   5  22       96.44       96.22     12.24 o 
  -9   5  22        0.07       -8.27      8.27 o 
  -8   5  22       87.06       87.16      8.05 o 
  -7   5  22       27.27       22.10      6.40 o 
  -6   5  22      949.61      861.49     21.43 o 
  -5   5  22     1045.47     1016.38     23.25 o 
  -4   5  22      624.20      547.58     16.97 o 
  -3   5  22      117.79      113.29      9.52 o 
  -2   5  22     1502.24     1450.56     30.08 o 
  -1   5  22        9.15        7.07      7.40 o 
   0   5  22      369.24      370.69     15.87 o 
   1   5  22      108.87      109.30     10.69 o 
   2   5  22      426.23      423.45     17.03 o 
   3   5  22       41.86       38.72     10.57 o 
   4   5  22        2.08       -6.19      8.00 o 
   5   5  22       59.86       36.14      9.61 o 
   6   5  22       16.36       27.01     11.55 o 
   7   5  22        1.10       -5.32     10.21 o 
   8   5  22       49.52       51.65     13.32 o 
   9   5  22       64.29       76.96     21.30 o 
 -12   6  22        2.17      -16.02     16.02 o 
 -11   6  22      171.01      174.14     15.86 o 
 -10   6  22       46.86       34.79     11.41 o 
  -9   6  22       20.01        5.69     10.75 o 
  -8   6  22        0.19       -8.56      8.56 o 
  -7   6  22     1102.54     1059.88     25.16 o 
  -6   6  22      696.80      668.51     19.65 o 
  -5   6  22      476.41      462.59     17.51 o 
  -4   6  22        1.35       -6.54      6.54 o 
  -3   6  22       72.95       59.32      9.78 o 
  -2   6  22     5982.86     5770.94     82.57 o 
  -1   6  22       88.13       69.90     10.11 o 
   0   6  22        9.34       -4.25      7.26 o 
   1   6  22      355.12      376.46     20.50 o 
   2   6  22      794.31      775.48     27.75 o 
   3   6  22      863.17      968.45     31.41 o 
   4   6  22      164.97      154.07     23.87 o 
   5   6  22        0.05       -7.15      8.71 o 
   6   6  22       13.38        2.28     10.81 o 
   7   6  22       34.71       14.33     11.42 o 
   8   6  22        7.63       -9.16     12.28 o 
   9   6  22       32.16       61.82     23.98 o 
 -11   7  22        4.51      -18.92     18.92 o 
 -10   7  22       21.97       16.83     16.98 o 
  -9   7  22      393.19      455.79     25.81 o 
  -8   7  22       45.71       31.24     11.33 o 
  -7   7  22      292.81      274.25     19.84 o 
  -6   7  22       17.93        3.44      9.08 o 
  -5   7  22        4.40        6.54      8.76 o 
  -4   7  22      173.69      198.18     14.43 o 
  -3   7  22     1617.35     1705.38     36.80 o 
  -2   7  22      114.68      122.01     12.32 o 
  -1   7  22     1266.71     1314.66     31.47 o 
   0   7  22        7.34       -5.58      8.30 o 
   1   7  22      362.94      419.91     22.02 o 
   2   7  22      166.82      152.16     15.34 o 
   3   7  22      106.80       95.08     13.91 o 
   4   7  22      380.27      386.89     23.69 o 
   5   7  22        0.61      -10.64     10.64 o 
   6   7  22       33.85       20.08     11.72 o 
   7   7  22        1.28       -8.76     11.57 o 
   8   7  22        0.27      -16.24     19.41 o 
 -10   8  22       47.03       61.01     29.51 o 
  -9   8  22        8.60       -3.64     11.87 o 
  -8   8  22      794.20      807.67     27.87 o 
  -7   8  22        0.03       -2.20     12.37 o 
  -6   8  22      354.33      350.11     19.72 o 
  -5   8  22        1.16       -0.10      9.42 o 
  -4   8  22      215.42      199.31     15.15 o 
  -3   8  22       51.71       37.97     10.54 o 
  -2   8  22      199.43      244.84     27.31 o 
  -1   8  22      492.47      500.06     20.67 o 
   0   8  22     1559.11     1655.39     37.09 o 
   1   8  22       32.51       33.02     12.24 o 
   2   8  22       13.66        0.81     10.80 o 
   3   8  22      443.88      465.48     25.35 o 
   4   8  22        0.01        7.97     12.27 o 
   5   8  22      111.40       96.06     16.02 o 
   6   8  22      134.70      162.24     19.92 o 
   7   8  22      180.53      244.49     39.40 o 
  -9   9  22       10.92      -15.65     15.65 o 
  -8   9  22        5.47      -12.41     12.41 o 
  -7   9  22       75.45       58.39     15.95 o 
  -6   9  22       26.78       24.39     18.59 o 
  -5   9  22      134.39      132.96     14.69 o 
  -4   9  22      222.26      188.54     15.88 o 
  -3   9  22       88.78       84.50     13.42 o 
  -2   9  22      357.33      373.44     19.89 o 
  -1   9  22        0.02       -2.89      9.56 o 
   0   9  22      482.32      495.46     25.15 o 
   1   9  22      185.68      193.80     23.09 o 
   2   9  22      179.81      178.96     18.88 o 
   3   9  22       66.75       60.94     14.75 o 
   4   9  22       26.54       38.36     15.27 o 
   5   9  22        0.43      -13.07     13.81 o 
  -8  10  22      210.61      239.12     24.79 o 
  -7  10  22       24.00       32.00     16.05 o 
  -6  10  22       37.37       44.71     15.74 o 
  -5  10  22       90.33       82.53     16.76 o 
  -4  10  22      276.97      283.03     23.72 o 
  -3  10  22      354.95      353.80     28.02 o 
  -2  10  22     1073.18     1098.71     31.93 o 
  -1  10  22       19.28       -0.24     12.88 o 
   0  10  22      267.99      290.60     23.52 o 
   1  10  22      112.62       94.11     16.40 o 
   2  10  22       10.26      -10.32     13.30 o 
   3  10  22      132.52      129.20     18.36 o 
  -5  11  22       39.35       33.84     19.85 o 
  -4  11  22       52.00       67.23     17.10 o 
  -3  11  22      410.48      462.06     24.54 o 
  -2  11  22       58.35       64.19     20.90 o 
  -1  11  22       55.85       48.53     16.74 o 
   0  11  22       11.14        7.69     14.79 o 
   1  11  22        3.55        7.05     16.02 o 
  -2  12  22        0.01      -26.32     26.32 o 
 -13   0  23      167.72      248.60     40.62 o 
 -11   0  23      373.31      380.32     28.77 o 
  -9   0  23      191.58      162.29     32.79 o 
  -7   0  23      285.56      299.58     22.03 o 
  -5   0  23      192.19      187.49     17.63 o 
  -3   0  23      600.56      589.29     25.38 o 
  -1   0  23      697.65      654.81     20.06 o 
   1   0  23       13.84       12.26      7.80 o 
   3   0  23      210.85      208.61     15.05 o 
   5   0  23     1254.79     1206.53     40.16 o 
   7   0  23      491.07      480.15     40.01 o 
   9   0  23       95.49      128.10     33.62 o 
 -13   1  23      239.53      326.31     22.06 o 
 -12   1  23        6.27       -5.47     10.18 o 
 -11   1  23        4.22       -2.96      8.45 o 
 -10   1  23       30.01       43.74      9.39 o 
  -9   1  23      285.39      249.88     15.78 o 
  -8   1  23       16.98        4.38      8.19 o 
  -7   1  23       21.24        8.84      7.85 o 
  -6   1  23       29.44       32.70      7.98 o 
  -5   1  23        1.19       -1.05      6.47 o 
  -4   1  23      132.73      179.92     20.56 o 
  -3   1  23       66.88       68.89      8.56 o 
  -2   1  23      634.57      620.26     15.89 o 
  -1   1  23       28.36       17.82      5.85 o 
   0   1  23      726.07      692.17     14.93 o 
   1   1  23       84.21       90.88      6.50 o 
   2   1  23        0.15       -2.20      4.99 o 
   3   1  23      289.58      315.98     10.88 o 
   4   1  23      204.12      207.22     10.61 o 
   5   1  23      195.28      199.07     13.01 o 
   6   1  23       80.18       87.05     17.35 o 
   7   1  23       10.51       -7.39     13.33 o 
   8   1  23       25.53       23.81     15.81 o 
   9   1  23      255.25      270.36     36.82 o 
 -13   2  23      109.90       73.78     36.21 o 
 -12   2  23      147.35      184.08     20.90 o 
 -11   2  23        0.23       -3.64      9.11 o 
 -10   2  23      237.03      216.47     13.02 o 
  -9   2  23        1.08       -6.80      6.80 o 
  -8   2  23       71.71       48.87      9.85 o 
  -7   2  23       41.32       25.98      9.43 o 
  -6   2  23      152.60      155.42     11.73 o 
  -5   2  23       43.47       52.60      8.29 o 
  -4   2  23       42.80       31.02      6.62 o 
  -3   2  23      546.53      535.89     15.33 o 
  -2   2  23        0.00       -5.50      5.73 o 
  -1   2  23       63.18       72.42     29.40 o 
   0   2  23       41.06       33.72      6.79 o 
   1   2  23        8.68        7.01      5.07 o 
   2   2  23     1034.45      990.20     19.58 o 
   3   2  23       25.33       30.09      6.81 o 
   4   2  23       28.17       25.25      7.05 o 
   5   2  23        4.51       -8.30      8.30 o 
   6   2  23       14.58       19.76      9.04 o 
   7   2  23       61.34       72.79     13.26 o 
   8   2  23       32.79       27.30     16.48 o 
   9   2  23       16.70       18.47     18.26 o 
 -13   3  23      110.77      159.75     40.01 o 
 -12   3  23        1.22       -5.69     10.92 o 
 -11   3  23       45.91       25.96     10.82 o 
 -10   3  23       25.04       19.23      9.60 o 
  -9   3  23        0.67        2.22      7.43 o 
  -8   3  23       58.95       38.18      7.75 o 
  -7   3  23        3.16        2.85      8.58 o 
  -6   3  23        4.74       -3.25      7.05 o 
  -5   3  23       36.89       28.18      9.53 o 
  -4   3  23      402.96      417.09     13.97 o 
  -3   3  23      502.22      545.88     18.13 o 
  -2   3  23        0.74       -5.51      5.51 o 
  -1   3  23       15.54       18.22     11.43 o 
   0   3  23       13.33        3.67      6.16 o 
   1   3  23      263.38      251.40     12.26 o 
   2   3  23      183.63      171.45     10.34 o 
   3   3  23        3.96       16.44      7.06 o 
   4   3  23      394.67      319.86     19.68 o 
   5   3  23      118.87      138.67     12.63 o 
   6   3  23       63.65       53.45     10.66 o 
   7   3  23       76.54       94.16     12.66 o 
   8   3  23        0.71       -6.39     19.54 o 
   9   3  23      157.59      144.88     23.83 o 
 -13   4  23       58.54       45.79     31.64 o 
 -12   4  23      155.95      203.48     16.96 o 
 -11   4  23       44.93       42.58     11.41 o 
 -10   4  23       94.30       84.95     11.30 o 
  -9   4  23       55.05       50.95      8.87 o 
  -8   4  23      246.62      232.11     12.49 o 
  -7   4  23       39.09       11.56      7.19 o 
  -6   4  23      124.65      134.02     10.85 o 
  -5   4  23       81.25       72.55      9.94 o 
  -4   4  23      212.42      212.47     22.02 o 
  -3   4  23       13.98       22.32      6.91 o 
  -2   4  23      181.82      184.31     11.23 o 
  -1   4  23      211.70      209.36     12.72 o 
   0   4  23       93.57       93.49      9.00 o 
   1   4  23        9.18       -3.86      6.99 o 
   2   4  23      170.89      171.18     12.40 o 
   3   4  23        0.22      -11.22     11.22 o 
   4   4  23       94.16       78.27     10.39 o 
   5   4  23       35.04       36.27      9.76 o 
   6   4  23      119.73      119.65     12.97 o 
   7   4  23      139.59      113.18     14.34 o 
   8   4  23       87.65      113.79     17.22 o 
   9   4  23        2.83        5.52     16.08 o 
 -12   5  23        4.69      -11.89     13.82 o 
 -11   5  23        9.90       -3.20     10.78 o 
 -10   5  23       27.94       33.30     10.88 o 
  -9   5  23        4.44        7.80     10.78 o 
  -8   5  23        0.23       -6.35      6.35 o 
  -7   5  23       27.23       33.00      7.95 o 
  -6   5  23       67.46       60.86      9.07 o 
  -5   5  23      125.21      113.03     10.71 o 
  -4   5  23      998.82      989.60     23.18 o 
  -3   5  23      152.36      147.78     10.81 o 
  -2   5  23       19.42        5.57     10.06 o 
  -1   5  23       32.35       19.73      8.98 o 
   0   5  23      626.84      606.80     20.23 o 
   1   5  23       48.61       38.31     10.73 o 
   2   5  23      239.88      221.00     16.46 o 
   3   5  23      318.30      324.67     22.02 o 
   4   5  23       25.18       29.13      9.68 o 
   5   5  23        1.97        2.99     13.20 o 
   6   5  23       12.95       12.41     10.27 o 
   7   5  23       38.03       22.88     11.17 o 
   8   5  23       33.65       20.23     12.39 o 
   9   5  23       43.86       21.19     19.63 o 
 -12   6  23       62.15       10.63     36.26 o 
 -11   6  23      181.87      198.97     16.31 o 
 -10   6  23      126.39      121.30     17.55 o 
  -9   6  23       54.94       59.37     14.53 o 
  -8   6  23       76.51       53.28     14.89 o 
  -7   6  23      229.60      238.75     13.80 o 
  -6   6  23      254.50      298.76     17.71 o 
  -5   6  23        4.57       -4.81      6.99 o 
  -4   6  23      145.04      160.67     11.86 o 
  -3   6  23       23.37       33.05      8.77 o 
  -2   6  23     1242.50     1262.34     30.41 o 
  -1   6  23       21.42       14.82     14.62 o 
   0   6  23      859.99      827.76     24.18 o 
   1   6  23       51.89       42.35      9.68 o 
   2   6  23        2.16       -8.80      9.04 o 
   3   6  23      707.04      691.72     27.05 o 
   4   6  23       75.50       54.47     12.63 o 
   5   6  23      237.71      239.27     19.33 o 
   6   6  23       44.48       36.97     11.96 o 
   7   6  23        0.02       -0.88     11.46 o 
   8   6  23       19.19        0.29     15.34 o 
 -10   7  23       11.65       11.08     18.34 o 
  -9   7  23      228.44      238.73     21.30 o 
  -8   7  23      112.38      131.44     14.71 o 
  -7   7  23        1.89      -11.05     11.05 o 
  -6   7  23      241.30      247.52     16.08 o 
  -5   7  23      213.07      202.76     23.58 o 
  -4   7  23      238.32      276.35     16.64 o 
  -3   7  23      323.03      375.99     18.46 o 
  -2   7  23       79.30       74.12     10.59 o 
  -1   7  23       23.27       28.23      9.78 o 
   0   7  23      144.23      131.72     13.22 o 
   1   7  23       52.00       68.20     12.92 o 
   2   7  23      525.10      492.72     23.83 o 
   3   7  23       13.51       21.18     11.64 o 
   4   7  23      146.41      133.04     16.21 o 
   5   7  23        0.00       -1.45     12.12 o 
   6   7  23      180.95      181.70     19.71 o 
   7   7  23      134.65      185.52     20.25 o 
   8   7  23       30.14       32.12     21.34 o 
  -9   8  23       71.33       71.51     17.17 o 
  -8   8  23        0.01       -3.62     12.20 o 
  -7   8  23      112.74      146.94     17.02 o 
  -6   8  23      154.49      141.73     14.73 o 
  -5   8  23       15.11       -0.76     10.29 o 
  -4   8  23       13.57        6.76      9.97 o 
  -3   8  23       20.69       -0.97      9.83 o 
  -2   8  23       27.52       28.80     10.74 o 
  -1   8  23      416.61      428.00     25.77 o 
   0   8  23      305.11      326.40     26.67 o 
   1   8  23      546.08      535.92     24.96 o 
   2   8  23      299.09      315.30     21.61 o 
   3   8  23        0.01      -10.15     11.62 o 
   4   8  23        1.28       -8.93     12.52 o 
   5   8  23      100.64       81.14     17.34 o 
   6   8  23       23.02      -14.63     14.63 o 
  -9   9  23        2.14      -20.90     34.92 o 
  -8   9  23        3.10      -11.42     13.05 o 
  -7   9  23      153.94      190.51     28.00 o 
  -6   9  23      418.70      502.60     27.98 o 
  -5   9  23       24.94       10.62     11.13 o 
  -4   9  23        0.23      -10.11     10.11 o 
  -3   9  23       60.51       49.10     11.86 o 
  -2   9  23       13.44       16.00     10.91 o 
  -1   9  23       45.73       40.17     11.31 o 
   0   9  23      126.46      142.68     27.35 o 
   1   9  23       50.69       52.35     14.44 o 
   2   9  23      181.69      204.73     20.05 o 
   3   9  23        2.16       -5.35     13.37 o 
   4   9  23       53.96       61.79     35.21 o 
   5   9  23        7.05       18.56     26.62 o 
  -8  10  23       51.32      138.75     37.43 o 
  -7  10  23       30.79       12.89     20.48 o 
  -6  10  23        0.05      -14.16     14.16 o 
  -5  10  23        8.17       -4.85     13.55 o 
  -4  10  23       14.45       31.38     12.37 o 
  -3  10  23       12.56        2.71     12.20 o 
  -2  10  23       10.37        4.26     11.41 o 
  -1  10  23      186.40      189.95     19.76 o 
   0  10  23       50.07       50.22     16.31 o 
   1  10  23        1.59      -12.64     12.64 o 
   2  10  23        1.83       -3.31     15.34 o 
   3  10  23       24.96        0.98     14.79 o 
  -5  11  23        0.01       -3.50     27.23 o 
  -4  11  23      344.77      338.72     34.00 o 
  -3  11  23       10.80       -2.96     13.05 o 
  -2  11  23      134.15      140.14     20.17 o 
  -1  11  23       77.33       87.09     17.71 o 
   0  11  23      116.99       59.03     27.54 o 
 -12   0  24      602.73      766.78     53.10 o 
 -10   0  24       42.00       35.54     18.26 o 
  -8   0  24      656.46      559.93     29.33 o 
  -6   0  24      931.74      729.98     30.88 o 
  -4   0  24    16863.84    17070.26    283.31 o 
  -2   0  24     5392.50     5554.22    116.54 o 
   0   0  24       73.07       62.72      8.87 o 
   2   0  24      228.82      149.82     10.94 o 
   4   0  24     1633.40     1537.32     37.44 o 
   6   0  24      267.72      354.03     37.58 o 
   8   0  24      819.99     1028.00     62.38 o 
 -12   1  24      288.65      374.78     19.98 o 
 -11   1  24       80.98       85.67     13.46 o 
 -10   1  24      436.63      424.35     20.53 o 
  -9   1  24      492.68      434.31     19.49 o 
  -8   1  24      126.97       75.02     10.58 o 
  -7   1  24      195.62      182.15     13.31 o 
  -6   1  24     3954.94     3460.66     55.47 o 
  -5   1  24     1771.74     1723.77     34.47 o 
  -4   1  24      426.53      427.14     16.28 o 
  -3   1  24     1442.45     1381.53     33.59 o 
  -2   1  24     4918.93     4667.84     75.39 o 
  -1   1  24     1373.94     1397.58     25.29 o 
   0   1  24     3479.45     3463.33     46.61 o 
   1   1  24      130.21      133.73      8.60 o 
   2   1  24      102.97      114.85      8.21 o 
   3   1  24      234.03      190.66      9.34 o 
   4   1  24      182.24      116.56      9.57 o 
   5   1  24        3.96       -0.30      8.84 o 
   6   1  24      253.56      243.13     17.95 o 
   7   1  24        5.41      -12.41     13.29 o 
   8   1  24       21.68       -3.56     23.13 o 
   9   1  24      443.83      518.21     36.73 o 
 -12   2  24       66.12       67.26     13.20 o 
 -11   2  24        5.18        2.85      9.92 o 
 -10   2  24        3.61        2.52      8.24 o 
  -9   2  24      158.48      162.37     13.80 o 
  -8   2  24      299.18      309.14     16.86 o 
  -7   2  24      421.22      301.30     17.59 o 
  -6   2  24     1023.90      925.48     24.89 o 
  -5   2  24      353.78      333.27     15.74 o 
  -4   2  24      511.78      519.92     17.66 o 
  -3   2  24     2323.19     2281.45     35.35 o 
  -2   2  24      351.86      371.20     14.38 o 
  -1   2  24    14733.47    14498.20    179.14 o 
   0   2  24      162.22      170.38     10.42 o 
   1   2  24      179.73      233.95     12.46 o 
   2   2  24        0.49       -2.25      6.04 o 
   3   2  24      225.75      210.04     13.49 o 
   4   2  24        6.11       -5.20      7.41 o 
   5   2  24      484.10      379.02     17.22 o 
   6   2  24       84.24       74.40     11.53 o 
   7   2  24       82.42      112.93     20.01 o 
   8   2  24        0.02       -5.46     16.96 o 
   9   2  24        1.05      -22.74     22.74 o 
 -13   3  24       97.83       87.63     36.06 o 
 -12   3  24      123.65      137.07     15.12 o 
 -11   3  24        0.37        8.81     10.48 o 
 -10   3  24      358.06      386.09     16.67 o 
  -9   3  24      295.56      220.80     12.85 o 
  -8   3  24      454.70      435.15     19.29 o 
  -7   3  24       51.41       56.86     14.03 o 
  -6   3  24        2.85        3.46      7.50 o 
  -5   3  24      240.16      250.76     21.85 o 
  -4   3  24      147.04      121.67      9.56 o 
  -3   3  24     9147.30     9083.35    116.52 o 
  -2   3  24       17.76       18.88      6.84 o 
  -1   3  24      187.72      195.13     11.24 o 
   0   3  24     2132.60     2222.37     36.53 o 
   1   3  24      190.75      185.54     10.94 o 
   2   3  24      243.73      296.03     18.36 o 
   3   3  24      723.32      600.24     19.62 o 
   4   3  24      177.88      154.73     12.84 o 
   5   3  24      171.27      192.68     14.30 o 
   6   3  24      100.77       80.84     17.06 o 
   7   3  24        2.67       -6.70     10.10 o 
   8   3  24        1.35       -5.85     12.90 o 
   9   3  24      476.00      556.22     38.67 o 
 -12   4  24      312.07      419.66     21.63 o 
 -11   4  24       53.08       31.80     11.35 o 
 -10   4  24       50.10       91.78     11.68 o 
  -9   4  24        5.68        9.24      8.52 o 
  -8   4  24        1.37       -6.93      6.93 o 
  -7   4  24      478.23      411.51     18.86 o 
  -6   4  24        5.46       -2.87      7.49 o 
  -5   4  24      129.22      132.40     12.17 o 
  -4   4  24      606.34      605.32     18.23 o 
  -3   4  24       15.49       13.81      6.81 o 
  -2   4  24     1731.72     1723.36     31.59 o 
  -1   4  24     2473.25     2443.11     39.29 o 
   0   4  24     1299.66     1215.76     25.69 o 
   1   4  24        1.41       -9.11      9.11 o 
   2   4  24     1199.39     1192.23     33.62 o 
   3   4  24      121.23      111.28     13.54 o 
   4   4  24        5.07       -3.82     11.20 o 
   5   4  24       65.94       53.35     10.73 o 
   6   4  24       57.95       52.26     11.35 o 
   7   4  24        5.15       -8.87     10.27 o 
   8   4  24       77.65      113.08     28.05 o 
   9   4  24        4.31        7.42     19.89 o 
 -12   5  24      514.30      566.25     27.66 o 
 -11   5  24      237.53      269.95     18.13 o 
 -10   5  24        4.15       -9.48      9.48 o 
  -9   5  24       84.17       98.70     11.91 o 
  -8   5  24        6.29       18.02     10.69 o 
  -7   5  24      250.93      298.82     14.94 o 
  -6   5  24        0.01        0.05      7.42 o 
  -5   5  24       71.93       63.93      9.24 o 
  -4   5  24      247.68      243.45     14.70 o 
  -3   5  24       14.71       20.46      7.43 o 
  -2   5  24     2302.44     2202.57     37.71 o 
  -1   5  24        0.06       -7.13      7.13 o 
   0   5  24     3178.30     3077.48     52.32 o 
   1   5  24      259.41      259.49     15.00 o 
   2   5  24      189.75      165.72     17.01 o 
   3   5  24       44.56       38.34     10.83 o 
   4   5  24      275.82      275.58     19.08 o 
   5   5  24       18.91        3.50      9.25 o 
   6   5  24       39.48       39.46     14.75 o 
   7   5  24       54.82       44.58     12.94 o 
   8   5  24        9.96        2.29     13.24 o 
   9   5  24        6.89       30.73     29.21 o 
 -11   6  24        3.17        0.82     16.01 o 
 -10   6  24        2.65       -2.92     13.93 o 
  -9   6  24        0.43       -0.01     16.89 o 
  -8   6  24       46.40       25.37     12.88 o 
  -7   6  24      258.76      245.81     14.65 o 
  -6   6  24        0.72        8.13      8.32 o 
  -5   6  24      181.68      210.00     13.86 o 
  -4   6  24       87.70      111.87     10.61 o 
  -3   6  24      192.19      185.80     15.95 o 
  -2   6  24     1419.24     1389.61     32.59 o 
  -1   6  24      157.41      176.00     17.44 o 
   0   6  24      281.91      291.40     17.83 o 
   1   6  24       87.66       97.19     12.11 o 
   2   6  24      655.97      589.73     24.80 o 
   3   6  24      205.86      255.42     19.57 o 
   4   6  24       56.15       77.22     14.06 o 
   5   6  24      157.18      162.25     17.19 o 
   6   6  24        0.42       -7.47     12.12 o 
   7   6  24       47.38       41.57     13.27 o 
   8   6  24      101.02      111.53     19.62 o 
 -10   7  24       54.26       22.27     19.74 o 
  -9   7  24       15.76       14.16     17.85 o 
  -8   7  24      363.03      339.23     23.24 o 
  -7   7  24       39.30       20.17     12.68 o 
  -6   7  24       25.19       17.29     10.25 o 
  -5   7  24      184.62      176.40     21.54 o 
  -4   7  24       23.98        1.87      9.44 o 
  -3   7  24     1866.86     2010.71     41.74 o 
  -2   7  24      903.12      902.89     32.98 o 
  -1   7  24       14.32       10.70      9.13 o 
   0   7  24      869.69      879.90     26.39 o 
   1   7  24       45.00       62.51     13.03 o 
   2   7  24        8.71        1.26     11.08 o 
   3   7  24      532.26      563.02     26.04 o 
   4   7  24      313.04      323.87     22.70 o 
   5   7  24       63.04       55.98     15.18 o 
   6   7  24       18.07        4.48     14.36 o 
   7   7  24        2.29      -17.25     17.25 o 
  -9   8  24        1.33       -1.36     14.68 o 
  -8   8  24      493.36      490.70     27.99 o 
  -7   8  24      609.66      630.13     47.69 o 
  -6   8  24      335.19      355.23     24.17 o 
  -5   8  24      110.42      112.92     13.67 o 
  -4   8  24       15.12       16.70     10.61 o 
  -3   8  24      621.02      567.27     22.37 o 
  -2   8  24        0.71        0.05      9.56 o 
  -1   8  24     2070.80     2052.06     43.59 o 
   0   8  24        7.46        3.32     11.71 o 
   1   8  24       64.94       58.02     14.71 o 
   2   8  24       11.32        9.62     12.12 o 
   3   8  24      220.87      185.45     21.48 o 
   4   8  24       81.99       79.70     16.17 o 
   5   8  24       30.18       14.15     16.93 o 
   6   8  24       12.88       -9.74     27.54 o 
  -9   9  24       10.79       37.88     33.77 o 
  -8   9  24       38.94       41.75     16.74 o 
  -7   9  24        9.81       28.59     14.41 o 
  -6   9  24      176.47      210.43     20.84 o 
  -5   9  24       15.80       -0.06     13.99 o 
  -4   9  24        8.65        9.47     11.59 o 
  -3   9  24      355.35      363.53     27.91 o 
  -2   9  24      107.59      110.18     14.63 o 
  -1   9  24      124.67      134.90     30.54 o 
   0   9  24       41.48       39.77     14.33 o 
   1   9  24       72.96       78.85     15.27 o 
   2   9  24       20.28       10.72     13.59 o 
   3   9  24        6.60      -12.34     12.34 o 
   4   9  24       75.09       80.96     17.23 o 
  -7  10  24      133.15      125.06     35.45 o 
  -6  10  24      108.81      107.95     22.86 o 
  -5  10  24       55.03       66.31     24.99 o 
  -4  10  24       85.58       75.10     15.22 o 
  -3  10  24       34.22       37.99     14.78 o 
  -2  10  24       85.44       70.01     17.70 o 
  -1  10  24      121.23      113.53     18.15 o 
   0  10  24        0.37        1.05     14.45 o 
   1  10  24        2.67       -3.82     13.55 o 
   2  10  24       71.98       76.11     17.61 o 
  -4  11  24       22.87       19.17     29.21 o 
  -3  11  24       10.06      -31.26     31.26 o 
  -2  11  24      480.58      460.07     52.03 o 
  -1  11  24       14.32       -4.87     23.89 o 
 -11   0  25        0.01      -19.09     19.09 o 
  -9   0  25      405.95      369.00     27.28 o 
  -7   0  25      155.56      101.41     16.08 o 
  -5   0  25       24.95       37.18     12.65 o 
  -3   0  25        1.59       -8.06      9.72 o 
  -1   0  25        3.58       -8.92      8.92 o 
   1   0  25      107.77       79.21     10.29 o 
   3   0  25      632.73      536.58     21.75 o 
   5   0  25      474.43      464.18     26.52 o 
   7   0  25      117.32      106.35     28.15 o 
   9   0  25       64.78       79.42     30.88 o 
 -12   1  25       10.72        5.63     14.07 o 
 -11   1  25       13.85      -10.90     10.90 o 
 -10   1  25        2.97       -1.54     10.63 o 
  -9   1  25        0.27       -0.34      9.23 o 
  -8   1  25       15.51        0.52      8.63 o 
  -7   1  25       19.69        6.48      8.08 o 
  -6   1  25      134.40      125.63     11.52 o 
  -5   1  25        6.49        7.09      7.64 o 
  -4   1  25        4.46        0.56      7.12 o 
  -3   1  25       21.86       17.47      7.60 o 
  -2   1  25       21.33       27.12     15.05 o 
  -1   1  25      137.28      152.91     10.53 o 
   0   1  25      644.26      674.22     24.68 o 
   1   1  25       45.98       32.82      6.27 o 
   2   1  25      443.44      380.45     12.69 o 
   3   1  25        0.01       -0.19      7.58 o 
   4   1  25      243.46      226.04     14.33 o 
   5   1  25      238.49      286.76     22.30 o 
   6   1  25      331.46      287.28     25.12 o 
   7   1  25        0.10       -7.19     28.75 o 
   8   1  25        1.03       11.61     17.86 o 
   9   1  25      100.45      111.92     24.07 o 
 -13   2  25      178.48      212.69     41.38 o 
 -12   2  25       51.70       66.93     12.66 o 
 -11   2  25       56.78       47.03     11.75 o 
 -10   2  25      115.39      138.00     21.08 o 
  -9   2  25        2.90       -8.75      8.75 o 
  -8   2  25      224.61      197.19     14.22 o 
  -7   2  25        6.13       -4.59      8.38 o 
  -6   2  25       37.65       23.45     11.02 o 
  -5   2  25      260.10      259.50     17.66 o 
  -4   2  25        0.65       -6.01      6.82 o 
  -3   2  25        9.32        3.55      7.40 o 
  -2   2  25      364.20      369.08     21.04 o 
  -1   2  25      340.21      354.64     33.01 o 
   0   2  25      189.46      182.70     10.93 o 
   1   2  25       45.26       50.47      7.66 o 
   2   2  25        0.96       -5.67      5.67 o 
   3   2  25        2.95       -5.04      6.73 o 
   4   2  25        0.65       -7.76      7.76 o 
   5   2  25       12.47       -6.69      9.29 o 
   6   2  25       44.70       39.40     13.05 o 
   7   2  25       44.09       43.56     15.98 o 
   8   2  25       84.93       80.91     23.05 o 
   9   2  25       10.19       -1.98     27.23 o 
 -12   3  25       13.44       28.65     12.53 o 
 -11   3  25        2.34       -2.72     10.71 o 
 -10   3  25        9.65        5.74      8.61 o 
  -9   3  25        6.62       -0.80      9.82 o 
  -8   3  25       14.96       12.82      9.08 o 
  -7   3  25       47.22       38.64      9.83 o 
  -6   3  25       26.68       14.23     12.87 o 
  -5   3  25       94.31       93.67     10.74 o 
  -4   3  25      139.22      140.22     13.73 o 
  -3   3  25        1.50       -4.37      7.49 o 
  -2   3  25        7.81       -1.11      6.71 o 
  -1   3  25      899.36      884.13     21.51 o 
   0   3  25      165.75      199.39     15.16 o 
   1   3  25        0.76        5.38      6.70 o 
   2   3  25       30.99       25.82      8.44 o 
   3   3  25        2.95       12.04      8.42 o 
   4   3  25       13.09        1.28     11.53 o 
   5   3  25      131.33      123.02     12.73 o 
   6   3  25        5.32       -9.05      9.05 o 
   7   3  25      196.77      246.37     26.72 o 
   8   3  25       65.55       79.88     19.49 o 
   9   3  25        4.22      -20.54     27.39 o 
 -12   4  25        2.97       -2.40     13.92 o 
 -11   4  25        5.92       10.53     12.41 o 
 -10   4  25        2.76       -2.85      9.83 o 
  -9   4  25      127.23      125.20     11.15 o 
  -8   4  25       91.57       85.30     11.50 o 
  -7   4  25      153.31      155.05     15.48 o 
  -6   4  25       58.94       39.63     12.01 o 
  -5   4  25       36.72       37.08      9.26 o 
  -4   4  25        6.49        1.75      7.17 o 
  -3   4  25      247.92      257.98     14.01 o 
  -2   4  25      102.26       87.65     10.65 o 
  -1   4  25       62.62       52.99      8.14 o 
   0   4  25       65.61       62.49      8.64 o 
   1   4  25       32.34       19.96      8.65 o 
   2   4  25      142.38      138.02     12.21 o 
   3   4  25        0.40        6.36      9.79 o 
   4   4  25        3.93       14.27     10.73 o 
   5   4  25        5.01       -9.31      9.31 o 
   6   4  25       10.42       -6.30     10.20 o 
   7   4  25       62.55       42.13     13.00 o 
   8   4  25       12.25       -3.90     14.37 o 
 -12   5  25        3.72      -16.64     16.64 o 
 -11   5  25       82.56       78.46     14.88 o 
 -10   5  25        0.61      -10.08     10.08 o 
  -9   5  25       70.13       67.77     14.78 o 
  -8   5  25       11.99        8.66      8.92 o 
  -7   5  25       54.45       45.62     10.44 o 
  -6   5  25      344.57      358.34     16.30 o 
  -5   5  25        1.09       -5.88      7.42 o 
  -4   5  25      115.03      142.17     11.56 o 
  -3   5  25       91.85       73.93      9.23 o 
  -2   5  25      175.38      151.90     13.76 o 
  -1   5  25      103.36       93.31     12.03 o 
   0   5  25       86.26       93.93     16.69 o 
   1   5  25       53.40       44.63     10.18 o 
   2   5  25       18.51       -3.65     10.46 o 
   3   5  25       83.73       60.50     12.39 o 
   4   5  25      331.10      393.40     23.96 o 
   5   5  25       84.41       80.85     13.69 o 
   6   5  25       48.55       38.60     12.23 o 
   7   5  25       47.93       46.97     12.96 o 
   8   5  25       10.95       17.89     16.59 o 
 -11   6  25       68.21       41.23     33.47 o 
 -10   6  25      118.04      135.83     22.43 o 
  -9   6  25       58.18       51.44     17.85 o 
  -8   6  25        0.71       -4.13     12.06 o 
  -7   6  25        0.24       -5.96      8.80 o 
  -6   6  25      137.15      148.57     13.90 o 
  -5   6  25       19.08       10.46      8.02 o 
  -4   6  25        0.85        3.01      7.41 o 
  -3   6  25       59.31       55.23     10.25 o 
  -2   6  25      134.21      167.32     13.98 o 
  -1   6  25       95.92       97.70     12.06 o 
   0   6  25     1900.88     1921.74     40.12 o 
   1   6  25       52.27       37.98     12.29 o 
   2   6  25       38.58       32.27     15.70 o 
   3   6  25      160.33      165.75     28.99 o 
   4   6  25      160.15      179.43     18.39 o 
   5   6  25       81.17       60.27     14.38 o 
   6   6  25        0.63      -13.05     13.05 o 
   7   6  25        2.50       -5.46     14.03 o 
   8   6  25        0.23        8.75     21.62 o 
  -9   7  25       45.23       39.20     19.58 o 
  -8   7  25      328.98      399.49     31.44 o 
  -7   7  25       49.43       33.21     11.26 o 
  -6   7  25       12.11        3.27     10.35 o 
  -5   7  25       37.04       28.61     10.91 o 
  -4   7  25       26.75       12.00      9.99 o 
  -3   7  25      618.13      641.60     28.20 o 
  -2   7  25       57.47       62.22     11.65 o 
  -1   7  25      637.68      648.22     23.47 o 
   0   7  25      166.83      181.31     15.37 o 
   1   7  25       21.74       27.01     12.44 o 
   2   7  25      116.78      113.81     15.56 o 
   3   7  25        0.04       -6.86     11.63 o 
   4   7  25      121.13      123.59     18.73 o 
   5   7  25       18.09       15.44     13.73 o 
   6   7  25       18.47        3.99     15.11 o 
   7   7  25       13.71        3.80     25.56 o 
  -8   8  25       51.52       44.64     15.63 o 
  -7   8  25       27.83       42.15     14.22 o 
  -6   8  25       26.72        1.47     11.19 o 
  -5   8  25      162.31      176.44     15.96 o 
  -4   8  25       92.11      104.44     17.35 o 
  -3   8  25      208.86      209.57     16.56 o 
  -2   8  25       77.60       50.44     14.30 o 
  -1   8  25        4.11        0.10     11.59 o 
   0   8  25       58.42       54.25     14.15 o 
   1   8  25      159.40      149.49     17.75 o 
   2   8  25      186.46      180.13     22.13 o 
   3   8  25      368.96      391.61     24.76 o 
   4   8  25      157.54      146.52     19.11 o 
   5   8  25        0.62      -13.88     13.88 o 
  -8   9  25        9.17      -12.88     21.24 o 
  -7   9  25        4.60       -6.84     13.55 o 
  -6   9  25        6.84      -13.53     13.53 o 
  -5   9  25       75.08       78.54     17.00 o 
  -4   9  25        0.87       -9.76     10.91 o 
  -3   9  25      390.42      444.36     22.62 o 
  -2   9  25        8.22       -6.48     11.50 o 
  -1   9  25      108.83      116.85     20.98 o 
   0   9  25        0.55      -12.47     12.47 o 
   1   9  25        3.45       19.30     14.31 o 
   2   9  25        0.02      -10.08     14.02 o 
   3   9  25       58.25       53.62     16.66 o 
  -6  10  25      201.59      225.93     41.99 o 
  -5  10  25       42.87       34.36     16.27 o 
  -4  10  25       54.90       52.71     14.66 o 
  -3  10  25       84.28       89.55     14.65 o 
  -2  10  25       25.64        5.93     15.34 o 
  -1  10  25        0.44        0.46     15.14 o 
   0  10  25       20.55       25.29     15.83 o 
   1  10  25        9.96        9.63     14.81 o 
  -3  11  25        9.85      -52.66     53.02 o 
  -2  11  25      400.89      410.01     50.21 o 
 -12   0  26       28.45       32.07     18.83 o 
 -10   0  26        1.51       -0.74     14.97 o 
  -8   0  26        1.91        4.27     12.90 o 
  -6   0  26     1737.37     1830.27     53.21 o 
  -4   0  26      111.86       86.09     14.51 o 
  -2   0  26    10866.99    11102.88    194.14 o 
   0   0  26      720.73      691.69     28.87 o 
   2   0  26      125.23      157.01     13.65 o 
   4   0  26      100.44      114.86     13.52 o 
   6   0  26      245.84      198.54     32.25 o 
   8   0  26       36.53       27.54     27.23 o 
 -12   1  26        1.31        9.40     14.69 o 
 -11   1  26       65.19       60.78     12.80 o 
 -10   1  26       42.96       40.14     12.05 o 
  -9   1  26      214.71      220.61     15.89 o 
  -8   1  26      169.19      156.80     13.60 o 
  -7   1  26       76.70       47.30     10.24 o 
  -6   1  26      302.91      286.76     15.95 o 
  -5   1  26       82.78       97.86     13.01 o 
  -4   1  26     1447.74     1302.84     29.89 o 
  -3   1  26       13.52       12.35      7.65 o 
  -2   1  26     1793.76     1690.61     33.70 o 
  -1   1  26      265.12      227.81     13.21 o 
   0   1  26      520.99      498.10     18.93 o 
   1   1  26      130.35      135.51     10.13 o 
   2   1  26      531.94      462.77     15.73 o 
   3   1  26      119.39      111.95      8.51 o 
   4   1  26       18.59        7.61      8.29 o 
   5   1  26       26.09       35.53     11.77 o 
   6   1  26       15.96       18.53     17.72 o 
   7   1  26        2.04       -0.68     15.32 o 
   8   1  26      278.60      382.20     32.21 o 
 -12   2  26        2.96        0.46     15.16 o 
 -11   2  26       18.56       56.38     15.80 o 
 -10   2  26       14.99       15.45     11.45 o 
  -9   2  26       67.61       38.76     10.79 o 
  -8   2  26      217.50      204.93     14.91 o 
  -7   2  26      127.01      134.30     12.81 o 
  -6   2  26     1226.78     1232.19     29.96 o 
  -5   2  26        7.32        4.28      7.90 o 
  -4   2  26       10.30        0.79      7.28 o 
  -3   2  26      990.18      938.65     29.43 o 
  -2   2  26      219.93      198.96     12.90 o 
  -1   2  26      362.65      372.38     16.31 o 
   0   2  26      312.62      348.52     14.42 o 
   1   2  26      250.52      260.21     13.15 o 
   2   2  26      157.58      146.75     11.53 o 
   3   2  26     1968.11     1820.74     32.61 o 
   4   2  26       97.36       81.34     13.29 o 
   5   2  26       99.22       91.66     11.72 o 
   6   2  26       23.54       27.45     16.73 o 
   7   2  26      198.77      194.08     41.91 o 
   8   2  26       88.44       78.91     21.24 o 
 -12   3  26       21.71       21.29     14.45 o 
 -11   3  26       87.20       80.99     13.35 o 
 -10   3  26       44.79       25.91     12.11 o 
  -9   3  26       23.69       16.30     11.16 o 
  -8   3  26      165.08      180.79     16.56 o 
  -7   3  26      590.57      505.89     19.78 o 
  -6   3  26      392.51      392.66     18.49 o 
  -5   3  26      288.81      284.62     18.76 o 
  -4   3  26      237.26      246.66     23.07 o 
  -3   3  26      247.98      255.60     16.91 o 
  -2   3  26      876.78      870.46     21.60 o 
  -1   3  26     2878.94     2821.94     43.92 o 
   0   3  26      196.85      201.75     12.12 o 
   1   3  26       73.41       76.59      9.05 o 
   2   3  26       70.12       81.54     10.53 o 
   3   3  26      126.38      120.73     14.05 o 
   4   3  26      357.17      382.35     18.85 o 
   5   3  26      159.30      119.35     23.65 o 
   6   3  26      371.63      362.01     19.59 o 
   7   3  26        6.27       -4.55     16.14 o 
   8   3  26      124.05      182.76     25.27 o 
 -12   4  26      136.32      159.35     21.77 o 
 -11   4  26       22.35        6.13     11.65 o 
 -10   4  26       56.87       56.22     11.96 o 
  -9   4  26       41.08       38.66     13.87 o 
  -8   4  26      483.58      453.95     21.09 o 
  -7   4  26      175.63      174.91     17.22 o 
  -6   4  26      373.25      318.31     20.55 o 
  -5   4  26      184.67      173.71     15.99 o 
  -4   4  26      499.38      487.65     16.91 o 
  -3   4  26       95.93       98.77     10.77 o 
  -2   4  26       88.77       82.44      9.21 o 
  -1   4  26      896.48      901.18     24.66 o 
   0   4  26        5.07       -0.67      7.28 o 
   1   4  26      140.29      139.97     18.34 o 
   2   4  26       79.02       64.74     10.72 o 
   3   4  26       26.91        9.09     10.82 o 
   4   4  26       10.18        3.42     10.36 o 
   5   4  26       46.03       18.63     12.12 o 
   6   4  26       44.74       19.92     11.69 o 
   7   4  26        5.52        1.30     11.98 o 
   8   4  26        6.55      -11.23     19.40 o 
 -11   5  26      106.76      121.10     17.29 o 
 -10   5  26      188.67      207.25     20.73 o 
  -9   5  26      269.26      297.10     22.17 o 
  -8   5  26        5.93        3.71     10.29 o 
  -7   5  26      107.41      118.53     16.45 o 
  -6   5  26       42.89       30.22     10.83 o 
  -5   5  26        0.02       -7.62      7.62 o 
  -4   5  26     2946.85     2848.88     45.91 o 
  -3   5  26       15.67        8.01      7.41 o 
  -2   5  26      623.29      630.45     19.36 o 
  -1   5  26        0.71       -2.34      8.64 o 
   0   5  26     1191.21     1249.23     43.04 o 
   1   5  26       33.06       10.26      8.96 o 
   2   5  26       10.18       24.38     11.43 o 
   3   5  26      259.89      238.82     18.95 o 
   4   5  26     1134.29     1017.70     34.12 o 
   5   5  26        0.54       -5.60     11.88 o 
   6   5  26        3.07        3.24     12.57 o 
   7   5  26       85.86       73.73     15.03 o 
   8   5  26        9.89       33.72     21.67 o 
 -10   6  26        7.75        8.01     18.34 o 
  -9   6  26       95.04      109.81     21.56 o 
  -8   6  26      208.22      181.41     18.69 o 
  -7   6  26        8.08        6.34     10.62 o 
  -6   6  26      294.01      278.58     19.39 o 
  -5   6  26        0.58       -5.59      7.87 o 
  -4   6  26       38.83       52.17      9.76 o 
  -3   6  26      421.89      413.48     19.62 o 
  -2   6  26      276.10      254.73     28.44 o 
  -1   6  26      301.31      350.71     18.66 o 
   0   6  26     1562.82     1577.20     36.26 o 
   1   6  26        9.91      -11.65     11.65 o 
   2   6  26       79.12       72.06     16.12 o 
   3   6  26      502.56      527.94     28.83 o 
   4   6  26       15.16       -4.58     12.13 o 
   5   6  26      325.93      363.89     32.55 o 
   6   6  26        8.29      -13.17     14.14 o 
   7   6  26        2.00       -0.90     19.09 o 
  -9   7  26       25.46      -16.65     16.65 o 
  -8   7  26       21.17       22.81     34.99 o 
  -7   7  26      125.07      117.99     14.55 o 
  -6   7  26      214.86      254.07     17.63 o 
  -5   7  26      142.71      143.17     15.02 o 
  -4   7  26       20.49        5.36      9.88 o 
  -3   7  26      107.22      108.18     13.62 o 
  -2   7  26      132.53      150.55     24.97 o 
  -1   7  26     2841.25     3017.93     55.34 o 
   0   7  26       82.04      120.18     13.40 o 
   1   7  26        0.27        2.40     11.51 o 
   2   7  26        8.27       -7.92     11.81 o 
   3   7  26       32.12       22.71     12.87 o 
   4   7  26       34.76       18.07     13.37 o 
   5   7  26        3.81        4.77     13.91 o 
   6   7  26       11.76       -4.60     18.41 o 
  -8   8  26      116.44      207.60     81.70 o 
  -7   8  26      113.63       95.58     23.75 o 
  -6   8  26       46.19       26.31     12.70 o 
  -5   8  26      125.29      155.71     15.55 o 
  -4   8  26       82.59       90.03     13.72 o 
  -3   8  26       24.72       22.72     10.94 o 
  -2   8  26      476.43      533.45     23.48 o 
  -1   8  26      320.22      383.36     23.21 o 
   0   8  26        4.58       12.33     12.76 o 
   1   8  26       14.83       27.69     13.83 o 
   2   8  26       52.49       42.85     14.14 o 
   3   8  26      173.63      153.58     19.30 o 
   4   8  26       11.28       11.64     13.48 o 
  -8   9  26       19.89      -31.04     31.04 o 
  -7   9  26       78.33       38.80     29.06 o 
  -6   9  26      100.80      122.39     18.92 o 
  -5   9  26        9.27       25.05     13.26 o 
  -4   9  26        8.57        2.04     12.48 o 
  -3   9  26       18.51        2.56     12.11 o 
  -2   9  26      326.76      378.03     21.60 o 
  -1   9  26      204.75      222.52     33.55 o 
   0   9  26      453.71      467.99     30.20 o 
   1   9  26      202.08      218.68     21.33 o 
   2   9  26      260.73      324.41     24.65 o 
  -5  10  26      218.65      213.53     27.48 o 
  -4  10  26        1.24      -10.14     15.57 o 
  -3  10  26        0.88        9.57     13.46 o 
  -2  10  26      248.29      277.80     23.79 o 
  -1  10  26       78.25       91.66     21.63 o 
   0  10  26       84.02       56.86     21.98 o 
 -11   0  27        8.76       -3.52     17.69 o 
  -9   0  27       22.67       27.56     14.50 o 
  -7   0  27       51.56       29.03     12.90 o 
  -5   0  27      185.93      190.26     19.01 o 
  -3   0  27      732.89      828.31     38.34 o 
  -1   0  27      131.02      139.45     23.20 o 
   1   0  27      148.39      140.46     16.68 o 
   3   0  27      316.82      321.93     19.19 o 
   5   0  27       56.72       21.00     21.00 o 
   7   0  27       10.80        0.30     22.36 o 
 -12   1  27        8.50       13.14     18.90 o 
 -11   1  27       65.09       40.88     13.56 o 
 -10   1  27       45.71       45.74     11.88 o 
  -9   1  27       66.77       71.47     12.25 o 
  -8   1  27        4.15       -3.64      9.44 o 
  -7   1  27       13.30        3.06      8.68 o 
  -6   1  27        4.78        1.65      8.35 o 
  -5   1  27        2.20        0.34      8.28 o 
  -4   1  27       64.61       77.89     10.48 o 
  -3   1  27       41.09       41.00      8.93 o 
  -2   1  27      646.60      651.88     26.03 o 
  -1   1  27       44.66       43.01     10.40 o 
   0   1  27       84.76      108.72     10.65 o 
   1   1  27      275.74      286.97     14.15 o 
   2   1  27       10.00       25.91      7.60 o 
   3   1  27        7.64        0.82      6.82 o 
   4   1  27       26.07       14.16      9.42 o 
   5   1  27      391.70      411.46     22.18 o 
   6   1  27      139.17      139.59     20.60 o 
   7   1  27       10.76      -15.17     15.17 o 
   8   1  27       18.89       33.72     19.23 o 
 -12   2  27       43.64       54.96     21.18 o 
 -11   2  27       12.49       10.70     13.93 o 
 -10   2  27        1.06        6.48     11.18 o 
  -9   2  27       10.18       -2.99     10.10 o 
  -8   2  27       74.23       48.77     14.60 o 
  -7   2  27        0.18       -8.98      9.31 o 
  -6   2  27       26.83       25.15      9.21 o 
  -5   2  27       13.78        1.12      7.95 o 
  -4   2  27        4.52        7.25      7.90 o 
  -3   2  27      312.59      313.65     19.13 o 
  -2   2  27        4.39        4.73      9.34 o 
  -1   2  27       55.33       36.68     13.99 o 
   0   2  27      835.75      900.33     22.25 o 
   1   2  27       36.70       33.10      7.74 o 
   2   2  27      150.19      133.04     10.77 o 
   3   2  27      137.37      137.49     14.62 o 
   4   2  27      309.96      283.69     23.10 o 
   5   2  27       62.92       49.15     12.64 o 
   6   2  27       13.50        2.06     12.79 o 
   7   2  27       36.75       20.83     17.37 o 
   8   2  27        2.12       -8.54     17.80 o 
 -12   3  27       18.13        6.66     20.82 o 
 -11   3  27        5.56       -7.33     14.19 o 
 -10   3  27       17.42        9.95     11.44 o 
  -9   3  27        2.38        8.66     10.63 o 
  -8   3  27        0.00       -6.08      9.17 o 
  -7   3  27        0.03       -8.71      8.71 o 
  -6   3  27       37.18       26.33     10.90 o 
  -5   3  27        9.69       10.89     10.12 o 
  -4   3  27       26.53       35.49     13.28 o 
  -3   3  27       27.92       29.19     10.34 o 
  -2   3  27      188.63      193.99     12.18 o 
  -1   3  27        2.52       24.49      8.75 o 
   0   3  27       68.10       69.11      9.18 o 
   1   3  27       91.02       84.70      9.81 o 
   2   3  27       10.86       15.93      9.27 o 
   3   3  27       39.30       37.77     12.97 o 
   4   3  27       44.61       11.05     14.29 o 
   5   3  27       10.88        5.39     10.11 o 
   6   3  27       12.65       15.92     11.41 o 
   7   3  27       83.42       78.18     38.80 o 
   8   3  27       27.06       39.10     29.51 o 
 -11   4  27       14.48        7.79     13.76 o 
 -10   4  27        5.07      -13.56     13.56 o 
  -9   4  27        1.59      -11.14     11.14 o 
  -8   4  27       83.63       63.42     14.38 o 
  -7   4  27       92.34      129.17     15.74 o 
  -6   4  27        8.85        3.86     10.74 o 
  -5   4  27       13.81       11.11      9.47 o 
  -4   4  27       28.51       20.41      9.05 o 
  -3   4  27        0.03       -6.80      6.80 o 
  -2   4  27        6.14        2.76      8.32 o 
  -1   4  27      204.13      209.52     12.78 o 
   0   4  27       14.87        0.12      7.65 o 
   1   4  27       16.40       12.49     10.39 o 
   2   4  27      311.14      311.16     19.88 o 
   3   4  27        0.13       -4.38     11.28 o 
   4   4  27        1.39       -9.48     11.12 o 
   5   4  27       28.90       52.86     17.23 o 
   6   4  27        0.31        4.31     13.67 o 
   7   4  27        8.29      -13.18     13.18 o 
   8   4  27       57.34       57.66     32.25 o 
 -11   5  27        3.78        4.56     31.49 o 
 -10   5  27       57.98       62.28     16.82 o 
  -9   5  27        1.66      -10.42     13.79 o 
  -8   5  27        4.86       -9.91      9.91 o 
  -7   5  27      294.09      298.11     18.33 o 
  -6   5  27      187.38      208.07     15.56 o 
  -5   5  27       13.52        1.53      9.67 o 
  -4   5  27      141.62      131.49     11.73 o 
  -3   5  27       19.10        5.52      8.14 o 
  -2   5  27      179.14      184.51     12.87 o 
  -1   5  27       84.64       91.88     11.94 o 
   0   5  27      185.39      216.36     15.17 o 
   1   5  27        9.07        8.94      9.16 o 
   2   5  27      103.50      107.65     15.37 o 
   3   5  27      137.25      128.96     15.79 o 
   4   5  27       81.45      104.45     18.05 o 
   5   5  27       11.80       10.76     12.51 o 
   6   5  27      107.84      110.96     17.93 o 
   7   5  27        9.88       -3.22     19.04 o 
  -9   6  27       48.37       44.22     19.08 o 
  -8   6  27       20.82       14.47     13.33 o 
  -7   6  27       48.97       39.65     11.91 o 
  -6   6  27       46.82       24.96     10.71 o 
  -5   6  27       21.02        8.19      8.96 o 
  -4   6  27       35.83       24.14      8.99 o 
  -3   6  27       52.94       57.09     14.45 o 
  -2   6  27      169.59      174.85     14.37 o 
  -1   6  27       72.97       74.61     11.83 o 
   0   6  27      159.18      154.07     14.43 o 
   1   6  27       11.88       16.31     11.76 o 
   2   6  27      222.67      216.28     18.93 o 
   3   6  27       15.05        0.65     11.96 o 
   4   6  27       33.80       43.77     14.06 o 
   5   6  27        1.54      -13.26     13.26 o 
   6   6  27        1.93      -13.71     14.63 o 
   7   6  27       37.71       25.56     28.91 o 
  -8   7  27        2.92       -7.97     17.49 o 
  -7   7  27       38.88       24.66     16.46 o 
  -6   7  27       84.46       85.18     13.40 o 
  -5   7  27       18.67       23.65     10.72 o 
  -4   7  27        0.84       -8.81      9.91 o 
  -3   7  27       20.58        7.64     12.37 o 
  -2   7  27        0.01       -1.15     10.43 o 
  -1   7  27        9.92        2.18     10.65 o 
   0   7  27        0.72       11.99     12.76 o 
   1   7  27      512.05      545.18     26.20 o 
   2   7  27      695.58      682.64     29.78 o 
   3   7  27        1.35      -11.52     11.52 o 
   4   7  27       53.50       63.65     15.66 o 
   5   7  27       20.77       14.32     15.42 o 
  -7   8  27       73.31       49.54     17.03 o 
  -6   8  27       38.14       38.74     13.18 o 
  -5   8  27        2.76        2.57     11.83 o 
  -4   8  27      155.29      149.93     16.27 o 
  -3   8  27        4.37       10.57     13.26 o 
  -2   8  27       32.77       31.32     11.61 o 
  -1   8  27      121.52      148.48     15.83 o 
   0   8  27       33.86       33.49     17.68 o 
   1   8  27      277.39      295.59     23.51 o 
   2   8  27       20.36       -1.41     13.65 o 
   3   8  27       65.10       70.58     16.64 o 
  -7   9  27      458.09      472.39     50.81 o 
  -6   9  27       93.99       79.64     21.83 o 
  -5   9  27      266.74      291.71     20.65 o 
  -4   9  27        8.95        6.21     12.96 o 
  -3   9  27        0.02      -11.63     14.16 o 
  -2   9  27       99.33      105.72     15.67 o 
  -1   9  27      309.01      313.77     24.60 o 
   0   9  27       58.27       84.74     17.44 o 
   1   9  27       43.84       13.92     15.52 o 
   2   9  27       12.92       14.15     24.19 o 
  -4  10  27       55.02       42.19     21.08 o 
  -3  10  27       37.88       18.30     16.79 o 
  -2  10  27      131.27      144.38     36.06 o 
 -12   0  28       61.77       57.81     31.19 o 
 -10   0  28      106.82      168.76     22.75 o 
  -8   0  28      494.38      456.58     29.08 o 
  -6   0  28     2812.57     2656.85    130.84 o 
  -4   0  28     2567.43     2618.96     66.71 o 
  -2   0  28        8.32       -5.37     11.13 o 
   0   0  28      123.11      103.30     24.04 o 
   2   0  28      994.37      896.53     28.90 o 
   4   0  28     1203.13     1199.74     34.72 o 
   6   0  28        9.48       20.69     24.19 o 
   8   0  28      100.47      108.48     35.45 o 
 -12   1  28       14.23        0.00     29.67 o 
 -11   1  28        0.94        6.47     12.67 o 
 -10   1  28      160.07      184.58     16.47 o 
  -9   1  28        1.72       -4.47     10.10 o 
  -8   1  28      527.85      489.70     20.92 o 
  -7   1  28      376.28      404.37     19.75 o 
  -6   1  28       91.69       97.77     14.47 o 
  -5   1  28      461.37      417.88     18.99 o 
  -4   1  28        8.41        0.82      8.17 o 
  -3   1  28      298.64      340.16     31.12 o 
  -2   1  28       47.87       61.68     11.90 o 
  -1   1  28       16.18       17.39      9.84 o 
   0   1  28      358.01      359.88     20.19 o 
   1   1  28      132.91      136.88     16.18 o 
   2   1  28      161.08      178.12     13.81 o 
   3   1  28      422.24      404.30     15.39 o 
   4   1  28       53.19       23.13     10.25 o 
   5   1  28      297.45      270.28     27.91 o 
   6   1  28      143.95      168.09     22.55 o 
   7   1  28       17.42       27.55     18.06 o 
   8   1  28       21.96        7.96     19.14 o 
 -12   2  28       44.53       41.84     30.88 o 
 -11   2  28       23.49        4.44     13.00 o 
 -10   2  28       37.34       24.83     12.31 o 
  -9   2  28       44.72       35.84     11.56 o 
  -8   2  28       50.32       64.95     11.98 o 
  -7   2  28       33.34       25.57     10.39 o 
  -6   2  28      457.38      433.21     18.95 o 
  -5   2  28       23.15       10.41      8.82 o 
  -4   2  28      270.23      295.33     19.38 o 
  -3   2  28      918.12      999.85     33.35 o 
  -2   2  28       20.12       22.25     10.27 o 
  -1   2  28        1.36       -4.27      7.48 o 
   0   2  28       60.11       90.85     12.31 o 
   1   2  28      199.67      217.37     13.87 o 
   2   2  28      247.76      281.31     19.46 o 
   3   2  28        3.36       -7.28      9.13 o 
   4   2  28      305.73      355.65     28.15 o 
   5   2  28        3.53      -11.35     11.35 o 
   6   2  28       66.92       45.79     18.76 o 
   7   2  28        6.33       20.19     18.00 o 
   8   2  28       12.20        5.48     27.23 o 
 -11   3  28       95.73       93.49     17.08 o 
 -10   3  28       40.54       48.52     13.22 o 
  -9   3  28        2.02       -3.95     11.44 o 
  -8   3  28        5.54       -6.70      9.95 o 
  -7   3  28      194.33      209.71     15.23 o 
  -6   3  28       13.04       31.39     11.56 o 
  -5   3  28        9.88        4.22     10.08 o 
  -4   3  28      273.66      300.96     19.84 o 
  -3   3  28      263.51      274.15     19.37 o 
  -2   3  28      313.63      322.26     17.37 o 
  -1   3  28     1220.48     1273.10     27.76 o 
   0   3  28     1288.00     1320.10     30.88 o 
   1   3  28      285.11      247.58     13.97 o 
   2   3  28      639.22      675.31     22.66 o 
   3   3  28       66.35       66.95     12.87 o 
   4   3  28       55.41       53.24     13.55 o 
   5   3  28        9.69       -9.15     12.36 o 
   6   3  28        0.05       -8.28     13.69 o 
   7   3  28       15.84       13.76     18.87 o 
   8   3  28      126.94      106.95     34.08 o 
 -11   4  28       48.58      -26.17     26.17 o 
 -10   4  28       77.56       52.56     16.46 o 
  -9   4  28        0.15      -12.52     12.52 o 
  -8   4  28       27.22       11.89     18.53 o 
  -7   4  28       80.72      107.48     15.98 o 
  -6   4  28      453.18      496.65     25.29 o 
  -5   4  28        0.61       15.30      9.50 o 
  -4   4  28       26.78       27.45      9.93 o 
  -3   4  28       99.64       89.48     12.45 o 
  -2   4  28      201.73      163.26     22.03 o 
  -1   4  28       10.46        5.60      8.07 o 
   0   4  28      170.34      136.49     12.03 o 
   1   4  28       79.73       63.56     10.84 o 
   2   4  28      389.38      438.92     23.67 o 
   3   4  28       99.30       86.30     14.52 o 
   4   4  28        1.04      -11.16     11.16 o 
   5   4  28        4.80       -6.77     12.39 o 
   6   4  28      110.41       84.78     16.51 o 
 -10   5  28      397.49      451.09     51.73 o 
  -9   5  28       41.33       51.49     25.44 o 
  -8   5  28       95.58       85.78     13.68 o 
  -7   5  28       43.98       42.97     15.19 o 
  -6   5  28       30.20        9.69     10.79 o 
  -5   5  28        5.63       -2.60      9.15 o 
  -4   5  28      219.73      199.03     15.67 o 
  -3   5  28        0.71       -5.42      8.07 o 
  -2   5  28     1084.97     1092.91     26.82 o 
  -1   5  28      536.19      504.33     20.61 o 
   0   5  28      122.93      129.55     13.60 o 
   1   5  28       59.22       57.55     10.97 o 
   2   5  28       62.99       47.08     13.22 o 
   3   5  28        6.59       -3.75     12.09 o 
   4   5  28      249.24      247.70     20.97 o 
   5   5  28      119.86       94.97     16.65 o 
   6   5  28       78.25       67.03     17.34 o 
   7   5  28        1.68      -16.67     19.78 o 
  -9   6  28        1.36       -4.23     17.91 o 
  -8   6  28        6.40        5.43     14.13 o 
  -7   6  28      195.29      212.86     17.34 o 
  -6   6  28      287.29      316.66     19.46 o 
  -5   6  28      190.91      190.64     35.71 o 
  -4   6  28        8.37       20.24      9.22 o 
  -3   6  28       11.17       -9.08     10.01 o 
  -2   6  28      366.92      401.70     20.46 o 
  -1   6  28      249.62      271.71     17.62 o 
   0   6  28        4.13       -9.57      9.69 o 
   1   6  28       74.39       60.23     13.94 o 
   2   6  28       12.73        7.70     12.56 o 
   3   6  28      257.57      267.53     22.68 o 
   4   6  28        2.24       -9.70     13.64 o 
   5   6  28      261.83      261.09     22.54 o 
   6   6  28       13.09      -19.57     19.57 o 
  -8   7  28       49.84       43.23     19.47 o 
  -7   7  28       25.13       29.43     14.12 o 
  -6   7  28      225.52      250.45     20.46 o 
  -5   7  28       58.06       59.69     13.05 o 
  -4   7  28       45.19       32.16     12.33 o 
  -3   7  28        0.70       -4.53     10.46 o 
  -2   7  28       18.43       22.83     11.70 o 
  -1   7  28        5.03       20.55     11.74 o 
   0   7  28        1.33      -11.84     12.37 o 
   1   7  28        0.14      -12.62     12.62 o 
   2   7  28      235.18      268.82     22.67 o 
   3   7  28      144.01      117.36     17.77 o 
   4   7  28       58.53       58.35     16.89 o 
  -6   8  28       30.16       28.43     13.39 o 
  -5   8  28        1.23      -12.01     12.01 o 
  -4   8  28        0.43       -4.67     11.78 o 
  -3   8  28      212.43      260.58     18.71 o 
  -2   8  28      415.00      527.18     24.63 o 
  -1   8  28       11.38        3.75     13.69 o 
   0   8  28        9.12        1.14     14.15 o 
   1   8  28      297.74      299.25     23.72 o 
   2   8  28      176.87      194.96     20.63 o 
   3   8  28       80.77       99.82     23.87 o 
  -6   9  28       18.30       25.26     29.82 o 
  -5   9  28        4.09        0.08     28.45 o 
  -4   9  28       13.24       12.64     15.70 o 
  -3   9  28      116.01       83.54     14.92 o 
  -2   9  28      151.21      134.29     16.87 o 
  -1   9  28      274.24      303.73     44.95 o 
   0   9  28      124.78      133.05     41.76 o 
   1   9  28        0.51      -11.87     27.08 o 
  -3  10  28        3.45      -14.91     26.93 o 
 -11   0  29       42.32       17.14     35.30 o 
  -9   0  29        8.72       -9.42     13.99 o 
  -7   0  29       97.93       85.41     18.01 o 
  -5   0  29        6.13      -11.92     11.92 o 
  -3   0  29       65.21       80.77     33.17 o 
  -1   0  29        1.40        1.46     11.27 o 
   1   0  29      253.47      251.33     30.88 o 
   3   0  29      367.14      406.58     26.16 o 
   5   0  29        9.64       30.58     23.28 o 
   7   0  29        0.54      -24.19     24.19 o 
 -12   1  29        5.95        1.98     28.60 o 
 -11   1  29       54.75       50.51     15.26 o 
 -10   1  29       88.77       84.47     16.43 o 
  -9   1  29        2.66        8.63     15.77 o 
  -8   1  29        6.15        5.40     10.40 o 
  -7   1  29       82.67       62.67     11.59 o 
  -6   1  29       26.62       13.44      9.39 o 
  -5   1  29       16.78       18.85      9.41 o 
  -4   1  29       61.61       67.46     10.79 o 
  -3   1  29        1.84       13.95      9.94 o 
  -2   1  29       75.97       62.27     14.68 o 
  -1   1  29       25.15       30.60     10.50 o 
   0   1  29      153.68      168.17     15.40 o 
   1   1  29        8.67        8.17      8.93 o 
   2   1  29       57.11       53.90     10.48 o 
   3   1  29      296.44      340.72     30.37 o 
   4   1  29      260.18      281.38     19.73 o 
   5   1  29       95.99      119.65     20.46 o 
   6   1  29       15.27        1.01     16.45 o 
   7   1  29        0.21       -6.20     18.45 o 
 -11   2  29       18.82        0.97     13.28 o 
 -10   2  29       15.66       24.73     13.26 o 
  -9   2  29        1.20      -10.74     10.74 o 
  -8   2  29        0.22      -10.27     10.27 o 
  -7   2  29       35.82       20.77     10.77 o 
  -6   2  29       11.48       12.57      9.52 o 
  -5   2  29        0.02       -9.66      9.66 o 
  -4   2  29       14.34       -2.58      9.70 o 
  -3   2  29        4.86        5.47     10.54 o 
  -2   2  29        1.01        2.84     10.59 o 
  -1   2  29        0.12       -2.97      9.09 o 
   0   2  29      121.57      112.09     12.54 o 
   1   2  29       10.26       19.12      8.10 o 
   2   2  29       61.06       64.87     10.60 o 
   3   2  29       91.30       74.20     11.93 o 
   4   2  29      102.81       97.48     33.24 o 
   5   2  29      164.45      173.05     48.15 o 
   6   2  29        0.07      -20.31     20.31 o 
   7   2  29        8.55       10.90     19.69 o 
 -11   3  29        0.48       -0.77     18.95 o 
 -10   3  29        1.88        4.08     11.83 o 
  -9   3  29       29.37       26.00     12.04 o 
  -8   3  29       15.10       -1.91     10.25 o 
  -7   3  29        0.15       -8.26     11.44 o 
  -6   3  29       20.57        4.96     11.26 o 
  -5   3  29        0.04       -3.45     10.08 o 
  -4   3  29        0.23       -1.82     10.55 o 
  -3   3  29       17.05       22.47      9.73 o 
  -2   3  29       83.32       80.09     11.28 o 
  -1   3  29       25.89       17.18      9.03 o 
   0   3  29        1.72       24.65      8.28 o 
   1   3  29       85.18      120.71     18.22 o 
   2   3  29        4.90        6.00      9.76 o 
   3   3  29       16.11       -9.75     11.03 o 
   4   3  29        0.39       -5.21     12.30 o 
   5   3  29       26.00        2.63     15.60 o 
   6   3  29       10.04       -5.24     16.39 o 
   7   3  29        8.12       -4.41     25.56 o 
 -10   4  29        2.29       -2.32     17.97 o 
  -9   4  29       25.22       18.75     13.63 o 
  -8   4  29        1.17       -5.06     12.45 o 
  -7   4  29       21.28        8.68     12.01 o 
  -6   4  29        9.15       21.87     13.24 o 
  -5   4  29        7.34       10.86      9.63 o 
  -4   4  29       31.65       38.61     10.53 o 
  -3   4  29        9.12        9.08      9.06 o 
  -2   4  29      163.90      141.89     11.97 o 
  -1   4  29        5.87       17.36      8.79 o 
   0   4  29       55.53       53.04      9.82 o 
   1   4  29        1.66        3.30      9.76 o 
   2   4  29        0.80        5.50     11.52 o 
   3   4  29       18.82       -4.87     14.88 o 
   4   4  29      135.48      145.55     17.19 o 
   5   4  29      172.96      131.17     18.31 o 
   6   4  29       11.95       11.66     22.43 o 
  -9   5  29       45.11       24.81     21.05 o 
  -8   5  29       20.18       35.09     13.17 o 
  -7   5  29        0.03      -11.00     11.00 o 
  -6   5  29       21.42       13.35     11.10 o 
  -5   5  29       32.05       20.15     10.81 o 
  -4   5  29       13.26        4.91     13.44 o 
  -3   5  29       25.92       14.24     10.28 o
[truncated: 35,252 more chars]
